# Supplementary material for: 3-Cyclo­hexyl­sulfinyl-5-iodo-2-methyl-1-benzofuran
Source: Acta Crystallogr Sect E Struct Rep Online. 2011 Mar 31;67(Pt 4):o1026. doi: 10.1107/S160053681101124X (PMC3099997; doi:10.1107/S160053681101124X)
Supplement: Supplementary file 2 [file e-67-o1026-Isup2.hkl]

# 
# h,k,l, Fc-squared, Fo-squared, sigma(Fo-squared) and status flag 
# 
data_I
_shelx_title ' 1073 IN P2(1)/N' 
_shelx_refln_list_code          4 
_shelx_F_calc_maximum      485.45 
_exptl_crystal_F_000      1536.00 
_reflns_d_resolution_high  0.7488 
 
loop_ 
 _symmetry_equiv_pos_as_xyz 
 'x, y, z' 
 '-x+1/2, y+1/2, -z+1/2' 
 '-x, -y, -z' 
 'x-1/2, -y-1/2, z-1/2' 
 
_cell_length_a    14.1817 
_cell_length_b    12.1347 
_cell_length_c    18.1258 
_cell_angle_alpha  90.000 
_cell_angle_beta  101.136 
_cell_angle_gamma  90.000 
 
_shelx_F_squared_multiplier     1.000 
 
loop_ 
 _refln_index_h 
 _refln_index_k 
 _refln_index_l 
 _refln_F_squared_calc 
 _refln_F_squared_meas 
 _refln_F_squared_sigma 
 _refln_observed_status 
   2   0   0    11900.80    12280.03    295.16 o 
   4   0   0      146.88      254.73     28.39 o 
   6   0   0    41087.29    41854.64    721.80 o 
   8   0   0      936.37     1053.14     27.45 o 
  10   0   0      333.72      359.54     72.33 o 
  12   0   0     5370.72     5066.64    239.58 o 
  14   0   0     3579.84     3337.12    184.30 o 
  16   0   0      834.65      735.00     89.96 o 
  18   0   0     3733.63     3457.79    217.21 o 
   1   1   0     4446.34     4419.17     81.77 o 
   2   1   0     9330.79     9833.61    172.93 o 
   3   1   0     2118.59     2214.76     37.49 o 
   4   1   0     9355.02     9680.96    127.43 o 
   5   1   0    13514.65    14142.28    221.48 o 
   6   1   0      866.87      970.32     21.78 o 
   7   1   0     6317.28     6139.37     92.18 o 
   8   1   0      475.63      510.35     17.20 o 
   9   1   0    35644.14    34501.66    427.23 o 
  10   1   0     2749.50     2852.56     55.67 o 
  11   1   0    11044.50    10686.29    177.52 o 
  12   1   0      589.13      590.89     36.53 o 
  13   1   0       15.20       17.97     18.87 o 
  14   1   0     2264.73     2051.21     82.52 o 
  15   1   0     1697.79     1737.70    184.30 o 
  16   1   0      837.37      898.91     69.61 o 
  17   1   0        0.02      -20.62     39.49 o 
  18   1   0      666.03      652.04     64.94 o 
   0   2   0     1105.48     1057.10     25.65 o 
   1   2   0     1267.22     1204.15     21.14 o 
   2   2   0    32030.18    33581.31    411.83 o 
   3   2   0     1981.48     2139.23     45.94 o 
   4   2   0    34307.88    35747.59    506.10 o 
   5   2   0    31101.45    31582.52    417.33 o 
   6   2   0     5240.34     5661.64     81.37 o 
   7   2   0    32599.39    32871.29    421.84 o 
   8   2   0      241.53      289.79     16.35 o 
   9   2   0     3385.49     3497.38     60.36 o 
  10   2   0       21.33       19.19      8.88 o 
  11   2   0     8273.07     7807.32    146.72 o 
  12   2   0     5196.55     5274.39    111.47 o 
  13   2   0     4622.98     4665.65    137.88 o 
  14   2   0     2617.67     2666.74     99.48 o 
  15   2   0      198.48      105.42     33.11 o 
  16   2   0      197.35      204.68     51.56 o 
  17   2   0        2.19      -20.45     24.01 o 
  18   2   0      708.34      849.47     72.40 o 
   1   3   0     7211.49     7042.55    100.09 o 
   2   3   0   170610.55   152200.19   2316.84 o 
   3   3   0      822.37      783.01     16.51 o 
   4   3   0    35990.99    36437.79    421.75 o 
   5   3   0    12974.07    13290.56    169.84 o 
   6   3   0       30.32       54.23      7.35 o 
   7   3   0     2327.75     2210.64     41.78 o 
   8   3   0        1.90       32.50      7.20 o 
   9   3   0     1201.55     1181.41     30.84 o 
  10   3   0     2857.11     2828.23     66.39 o 
  11   3   0     2405.60     2383.48     67.43 o 
  12   3   0      959.37      995.64     42.67 o 
  13   3   0     1509.71     1404.81     85.57 o 
  14   3   0     1366.40     1453.24     70.10 o 
  15   3   0       95.81       90.03     25.71 o 
  16   3   0     6056.99     5830.22    250.12 o 
  17   3   0      260.74      251.84     44.19 o 
  18   3   0     1601.88     1363.30     92.06 o 
   0   4   0    18732.20    18937.31    386.03 o 
   1   4   0        7.32       15.46      6.46 o 
   2   4   0       96.67      103.42      8.91 o 
   3   4   0     1321.24     1508.94     41.09 o 
   4   4   0    11579.29    13504.22    201.34 o 
   5   4   0    16930.16    16710.99    228.78 o 
   6   4   0       76.01      175.16     21.15 o 
   7   4   0    41235.48    40598.87    497.88 o 
   8   4   0      231.25      264.17     18.84 o 
   9   4   0     1986.16     2105.81     61.91 o 
  10   4   0      682.29      688.44     29.33 o 
  11   4   0     6352.64     6023.26    149.60 o 
  12   4   0     3480.05     3257.58     87.67 o 
  13   4   0     8513.56     8642.08    259.08 o 
  14   4   0      888.95      816.24     61.68 o 
  15   4   0        3.68       29.17     22.31 o 
  16   4   0       40.89       34.16     24.86 o 
  17   4   0        3.41       19.92     37.30 o 
   1   5   0     6731.31     7349.69     95.96 o 
   2   5   0    41476.63    41690.08    515.39 o 
   3   5   0     1925.26     1806.82     37.11 o 
   4   5   0    13254.71    13732.53    161.14 o 
   5   5   0    40064.89    41797.38    482.99 o 
   6   5   0      111.51      149.99     10.52 o 
   7   5   0     9152.81     9145.48    134.87 o 
   8   5   0     6907.35     7124.53    122.98 o 
   9   5   0     6852.10     6804.35    129.51 o 
  10   5   0     1908.33     1776.60     73.15 o 
  11   5   0     6985.53     6915.90    150.67 o 
  12   5   0       43.52       21.06     17.25 o 
  13   5   0        3.11      -14.71     20.90 o 
  14   5   0      111.00      163.73     34.49 o 
  15   5   0       28.71       63.51     29.62 o 
  16   5   0     4257.00     4398.16    163.73 o 
  17   5   0       45.12       85.13     34.67 o 
   0   6   0    36009.49    34596.71    718.68 o 
   1   6   0       76.89       88.92      7.86 o 
   2   6   0    29791.11    28658.92    341.57 o 
   3   6   0     1670.98     1751.34     36.22 o 
   4   6   0    33044.82    33231.25    393.27 o 
   5   6   0     1591.14     1591.16     31.12 o 
   6   6   0     1062.75     1064.94     39.20 o 
   7   6   0     2794.22     2790.51     54.73 o 
   8   6   0     2000.19     2061.06     61.81 o 
   9   6   0      378.56      332.51     23.80 o 
  10   6   0      111.84      116.46     18.21 o 
  11   6   0     1360.99     1387.52     51.56 o 
  12   6   0     4706.89     4642.09    215.24 o 
  13   6   0      694.15      718.41     57.92 o 
  14   6   0     5828.55     5739.86    197.37 o 
  15   6   0       57.46       60.56     30.57 o 
  16   6   0      104.59       83.75     33.22 o 
  17   6   0      791.39      605.61     56.94 o 
   1   7   0      318.37      307.32     17.35 o 
   2   7   0       86.10      171.42     14.69 o 
   3   7   0    15757.04    15238.92    192.56 o 
   4   7   0      688.86      697.35     22.05 o 
   5   7   0     4953.46     4723.63     73.04 o 
   6   7   0     3381.19     3552.15     63.93 o 
   7   7   0        5.56       43.28     12.57 o 
   8   7   0     1212.53     1150.74     45.76 o 
   9   7   0    20997.22    20429.80    499.32 o 
  10   7   0      707.77      673.91     35.59 o 
  11   7   0     8393.60     8226.84    244.94 o 
  12   7   0      271.69      275.72     32.42 o 
  13   7   0      329.97      354.48     42.86 o 
  14   7   0       13.14       13.42     25.16 o 
  15   7   0      867.00      861.41     67.31 o 
  16   7   0      211.27      135.16     35.54 o 
   0   8   0    53340.00    51660.18    905.91 o 
   1   8   0     1323.65     1315.59     30.80 o 
   2   8   0     1387.48     1277.08     30.83 o 
   3   8   0     1418.72     1395.22     32.48 o 
   4   8   0     1446.72     1513.96     34.80 o 
   5   8   0     4285.93     4297.95     74.78 o 
   6   8   0     9235.03     9358.48    138.26 o 
   7   8   0    13851.20    13668.88    254.73 o 
   8   8   0     1571.37     1375.59     60.70 o 
   9   8   0      434.19      363.55     33.89 o 
  10   8   0        4.82       24.69     31.16 o 
  11   8   0      548.02      694.63     58.75 o 
  12   8   0      824.65      888.98     65.26 o 
  13   8   0      183.84      226.42     91.05 o 
  14   8   0      961.30      959.37    120.67 o 
  15   8   0      302.09      302.14     47.85 o 
  16   8   0       49.66       78.10     32.45 o 
   1   9   0     2657.66     2684.67     57.55 o 
   2   9   0     9483.55     9233.02    135.05 o 
   3   9   0      442.91      497.08     24.16 o 
   4   9   0     4182.19     4162.87     81.46 o 
   5   9   0      402.33      420.16     23.74 o 
   6   9   0      692.38      742.60     32.68 o 
   7   9   0      155.34      133.84     35.10 o 
   8   9   0       44.15      105.31     32.91 o 
   9   9   0     4892.02     4943.15    225.98 o 
  10   9   0     1473.67     1173.81     92.15 o 
  11   9   0      735.80      732.81     72.40 o 
  12   9   0        1.32       -6.58     24.13 o 
  13   9   0       65.34       26.33     30.72 o 
  14   9   0     1677.19     1893.45    127.25 o 
  15   9   0     1096.31     1176.00    100.93 o 
   0  10   0      522.08      521.02     44.20 o 
   1  10   0       40.24       57.83     14.63 o 
   2  10   0      272.74      309.63     22.91 o 
   3  10   0     1055.23      918.06     35.94 o 
   4  10   0     3007.73     2884.68     76.92 o 
   5  10   0     9316.70     9333.01    163.90 o 
   6  10   0      696.83      689.75     41.17 o 
   7  10   0     9008.07     8431.65    348.85 o 
   8  10   0     1560.43     1540.21    107.51 o 
   9  10   0     2091.16     1755.22    114.09 o 
  10  10   0      737.47      715.25     72.40 o 
  11  10   0     3977.65     4447.30    217.21 o 
  12  10   0      579.10      489.27     65.82 o 
  13  10   0     2078.97     2323.48    147.00 o 
  14  10   0       35.82       32.91     37.30 o 
   1  11   0     1026.20      965.04     42.14 o 
   2  11   0     8590.63     8538.89    152.09 o 
   3  11   0     2235.18     2063.67     57.77 o 
   4  11   0     7840.88     7828.41    144.02 o 
   5  11   0       11.51        7.90     12.10 o 
   6  11   0      989.27     1085.82     86.31 o 
   7  11   0       77.71       68.01     35.10 o 
   8  11   0       10.15       52.66     30.72 o 
   9  11   0     4164.96     3863.68    201.85 o 
  10  11   0      299.39      438.81     63.63 o 
  11  11   0        3.08       24.13     18.42 o 
  12  11   0      997.20      947.38     53.75 o 
  13  11   0      678.20      627.30     42.78 o 
   0  12   0     4581.05     4520.65    151.75 o 
   1  12   0      683.36      695.10     40.82 o 
   2  12   0     3418.19     3305.10     79.33 o 
   3  12   0     2055.51     1967.40     58.63 o 
   4  12   0       29.01       13.51     14.35 o 
   5  12   0      147.65      146.56     24.83 o 
   6  12   0      813.91      872.13     50.03 o 
   7  12   0     1686.66     1711.34    130.54 o 
   8  12   0        3.03        0.00     20.17 o 
   9  12   0       28.69        0.61     19.35 o 
  10  12   0      701.59      672.34     49.55 o 
  11  12   0     1432.53     1415.22     70.64 o 
  12  12   0      807.26      911.46    139.32 o 
   1  13   0      187.85      186.88     23.76 o 
   2  13   0      342.43      396.12     29.59 o 
   3  13   0     1423.44     1483.52     52.39 o 
   4  13   0       33.48       10.36     15.49 o 
   5  13   0     1341.84     1287.03     58.71 o 
   6  13   0      236.91      181.21     33.71 o 
   7  13   0     1576.11     1825.15    179.91 o 
   8  13   0     2548.07     2289.17    117.38 o 
   9  13   0     2537.89     2877.48    113.27 o 
  10  13   0      373.51      547.43     45.85 o 
  11  13   0     2580.31     2915.29    119.57 o 
   0  14   0     3350.72     3691.93    141.33 o 
   1  14   0     1317.57     1302.99     51.77 o 
   2  14   0     1369.06     1590.51     65.25 o 
   3  14   0       19.66        6.94     16.22 o 
   4  14   0     1219.28     1298.22     61.28 o 
   5  14   0     1624.73     1730.29     76.92 o 
   6  14   0      623.14      647.62     56.84 o 
   7  14   0       94.55       45.53     26.78 o 
   8  14   0       44.08       75.55     28.82 o 
   9  14   0       56.35       27.43     34.01 o 
   1  15   0      369.31      222.15     28.41 o 
   2  15   0      379.03      423.17     34.55 o 
   3  15   0      267.82      236.57     34.64 o 
   4  15   0      839.51      986.20     62.51 o 
   5  15   0      745.19      778.39    104.22 o 
   6  15   0      536.96      612.57     58.04 o 
   0  16   0     1179.12     1468.71     85.29 o 
   1  16   0      207.99      186.16     29.10 o 
   2  16   0      244.58      175.23     34.49 o 
 -17   0   1      786.54      798.63     98.73 o 
 -15   0   1     3659.39     3459.98    197.46 o 
 -13   0   1    14406.05    14584.57    338.48 o 
 -11   0   1    16526.95    15479.09    349.48 o 
  -9   0   1    20500.11    22250.97    402.98 o 
  -7   0   1    10945.50    11097.08    321.89 o 
  -5   0   1      168.63      157.61      9.75 o 
  -3   0   1     2290.28     2307.06     48.88 o 
  -1   0   1    19617.06    19952.38    639.15 o 
   1   0   1    38260.60    39481.48   1312.45 o 
   3   0   1    18667.98    20534.21    598.93 o 
   5   0   1    67743.07    67838.74    977.39 o 
   7   0   1    66436.38    65643.02   1100.43 o 
   9   0   1     1987.74     2121.53     49.56 o 
  11   0   1     3188.00     3217.41     97.10 o 
  13   0   1     2760.71     2358.58    144.81 o 
  15   0   1     1809.08     1507.30    118.48 o 
  17   0   1      830.16      895.16    100.93 o 
 -18   1   1     1709.03     1607.82    132.74 o 
 -17   1   1     1220.91     1255.92     86.01 o 
 -16   1   1     1969.77     1883.16    100.81 o 
 -15   1   1      789.35      650.43     58.16 o 
 -14   1   1       98.77       72.79     24.89 o 
 -13   1   1      934.98      943.25     41.67 o 
 -12   1   1       12.63       32.89     11.96 o 
 -11   1   1    11921.91    11542.21    191.14 o 
 -10   1   1     4634.24     4409.91     77.14 o 
  -9   1   1      232.78      210.09     12.93 o 
  -8   1   1     5717.92     5130.28     92.74 o 
  -7   1   1     4388.60     4193.73     67.24 o 
  -6   1   1     4208.06     4633.41     90.19 o 
  -5   1   1     2247.21     2308.07     37.57 o 
  -4   1   1    55902.97    55668.16    732.34 o 
  -3   1   1      232.15      354.51     11.83 o 
  -2   1   1    62053.70    56402.39   1178.82 o 
  -1   1   1     9127.43     8832.57    180.17 o 
   0   1   1      863.89      836.54     14.12 o 
   1   1   1       73.58       86.36      5.71 o 
   2   1   1    15499.82    15557.92    277.26 o 
   3   1   1     3125.56     3366.65     50.70 o 
   4   1   1        7.62       46.08      6.81 o 
   5   1   1     9734.41    10077.49    152.14 o 
   6   1   1      601.75      675.08     16.09 o 
   7   1   1     4439.73     4037.41     55.05 o 
   8   1   1     7564.17     7328.43     93.62 o 
   9   1   1     3283.61     3373.90     53.89 o 
  10   1   1    15231.53    14716.01    224.16 o 
  11   1   1     5669.48     5340.46    100.42 o 
  12   1   1     2592.66     2684.81     68.76 o 
  13   1   1      291.44      359.60     36.15 o 
  14   1   1     1442.25     1385.42     78.06 o 
  15   1   1     3525.09     3357.82    207.34 o 
  16   1   1     7850.37     7460.28    243.44 o 
  17   1   1       56.67       12.78     25.83 o 
  18   1   1      301.37      271.94     48.02 o 
 -18   2   1       66.75      119.98     39.54 o 
 -17   2   1      415.33      414.92     52.13 o 
 -16   2   1       48.81       39.74     27.12 o 
 -15   2   1      419.68      490.34     45.46 o 
 -14   2   1      583.75      678.68     49.24 o 
 -13   2   1    11197.37    11170.42    238.46 o 
 -12   2   1       52.87       55.48     14.88 o 
 -11   2   1        8.92        7.25     11.57 o 
 -10   2   1      207.84      211.90     17.71 o 
  -9   2   1       86.49       57.59     12.84 o 
  -8   2   1    12264.35    12167.87    187.19 o 
  -7   2   1     8572.05     8300.60    117.12 o 
  -6   2   1    26979.15    27317.96    364.81 o 
  -5   2   1      204.98      301.12     14.72 o 
  -4   2   1    23348.65    23132.78    334.74 o 
  -3   2   1        6.60       27.87      4.95 o 
  -2   2   1    93014.86    88587.46   2365.77 o 
  -1   2   1     6817.18     6642.32     92.15 o 
   0   2   1     9746.05     9730.56    123.34 o 
   1   2   1    14797.09    15487.44    222.87 o 
   2   2   1   130771.98   114384.10   2055.68 o 
   3   2   1      534.02      605.33     26.82 o 
   4   2   1     4391.43     4209.63     62.84 o 
   5   2   1    13485.09    13235.43    187.00 o 
   6   2   1    16453.72    17844.84    232.75 o 
   7   2   1    33473.24    34871.61    414.78 o 
   8   2   1     1826.81     1794.90     47.49 o 
   9   2   1      217.01      218.19     12.19 o 
  10   2   1       26.61       17.15     12.43 o 
  11   2   1     4617.33     4494.75     83.45 o 
  12   2   1     3131.41     3135.23    107.67 o 
  13   2   1      202.65      201.32     28.27 o 
  14   2   1    10508.01     9907.93    247.76 o 
  15   2   1        4.78        7.60     21.55 o 
  16   2   1      653.39      645.24     61.15 o 
  17   2   1       12.36       19.93     27.12 o 
  18   2   1      314.75      326.40     68.01 o 
 -18   3   1      142.78      152.45    107.51 o 
 -17   3   1      566.38      722.18     76.79 o 
 -16   3   1      122.49       93.31     29.73 o 
 -15   3   1     7120.56     7002.11    241.73 o 
 -14   3   1      252.75      177.42     30.85 o 
 -13   3   1        0.13       -9.17     23.43 o 
 -12   3   1      103.68       49.45     15.44 o 
 -11   3   1    17432.86    16972.48    290.25 o 
 -10   3   1      405.48      548.48     31.59 o 
  -9   3   1    23031.77    22474.90    318.80 o 
  -8   3   1     2109.93     2120.69     43.22 o 
  -7   3   1        6.98       16.25      5.92 o 
  -6   3   1      301.92      334.80     14.22 o 
  -5   3   1        4.14       38.68      9.45 o 
  -4   3   1     3927.52     3931.57     62.10 o 
  -3   3   1     4331.58     4370.43     61.97 o 
  -2   3   1     5315.23     6088.99     82.55 o 
  -1   3   1     3039.05     3168.97     49.75 o 
   0   3   1     7087.95     7884.35    103.27 o 
   1   3   1    21303.75    21758.88    297.75 o 
   2   3   1     7963.00     8706.64    106.73 o 
   3   3   1   125567.82   120260.51   2638.12 o 
   4   3   1     7228.62     8592.13    113.74 o 
   5   3   1    13505.48    13758.29    190.85 o 
   6   3   1      149.97      145.81     10.47 o 
   7   3   1     1033.17      787.05     32.79 o 
   8   3   1      108.56      192.00     11.45 o 
   9   3   1    39231.87    38799.77    491.95 o 
  10   3   1       63.76      112.45     10.16 o 
  11   3   1      581.80      581.12     25.89 o 
  12   3   1      236.53      214.27     21.95 o 
  13   3   1      151.66      165.30     47.17 o 
  14   3   1      826.79      841.68     73.50 o 
  15   3   1      266.08      188.99     36.37 o 
  16   3   1        3.14       -9.55     23.12 o 
  17   3   1     2095.30     2167.49    141.51 o 
  18   3   1      402.93      442.39     62.53 o 
 -18   4   1     3636.10     3983.46    169.31 o 
 -17   4   1      130.52      198.21     43.02 o 
 -16   4   1      957.73      774.26     59.85 o 
 -15   4   1      737.36      683.55     65.39 o 
 -14   4   1        8.45       22.76     24.25 o 
 -13   4   1      396.08      423.29     38.61 o 
 -12   4   1      202.47      209.73     28.82 o 
 -11   4   1     1374.17     1260.00     43.66 o 
 -10   4   1        4.39       10.46     11.19 o 
  -9   4   1      280.86      262.36     16.18 o 
  -8   4   1     7978.86     7930.13    130.27 o 
  -7   4   1      996.56     1041.10     28.61 o 
  -6   4   1    34612.05    32988.50    408.07 o 
  -5   4   1     5268.30     6054.14    128.51 o 
  -4   4   1      681.92      694.34     24.63 o 
  -3   4   1     4126.09     4582.15     76.91 o 
  -2   4   1      375.47      358.62     16.90 o 
  -1   4   1      111.62      154.70     12.54 o 
   0   4   1    63030.04    61551.11    754.80 o 
   1   4   1        5.49       21.87      6.43 o 
   2   4   1        8.76       53.66      5.56 o 
   3   4   1     3186.31     3286.23     47.61 o 
   4   4   1        0.85       66.49      7.97 o 
   5   4   1       29.48       19.94      5.39 o 
   6   4   1      107.95      173.46     10.68 o 
   7   4   1     8363.23     8449.98    133.20 o 
   8   4   1     5639.35     5627.98     90.99 o 
   9   4   1        2.36       -2.63      7.07 o 
  10   4   1     2420.50     2486.91     67.87 o 
  11   4   1       57.18       60.49     11.44 o 
  12   4   1    13891.45    14089.92    238.61 o 
  13   4   1      259.08      241.74     48.27 o 
  14   4   1     6780.61     6946.54    220.81 o 
  15   4   1       59.95       36.76     46.07 o 
  16   4   1     1499.68     1337.28     84.35 o 
  17   4   1      155.31      103.70     36.12 o 
 -17   5   1      825.27      909.98     65.73 o 
 -16   5   1     1491.70     1405.38     77.68 o 
 -15   5   1     5165.32     5139.80    190.88 o 
 -14   5   1      130.53       63.63     27.92 o 
 -13   5   1      187.53      229.12     34.87 o 
 -12   5   1      510.56      526.23     56.45 o 
 -11   5   1     5994.37     6019.99    135.98 o 
 -10   5   1     1497.28     1545.77     47.15 o 
  -9   5   1    15453.24    15068.28    258.83 o 
  -8   5   1      511.15      511.57     49.28 o 
  -7   5   1     1389.82     1453.37     39.58 o 
  -6   5   1       34.38       30.09      6.92 o 
  -5   5   1     2215.60     2217.43     41.29 o 
  -4   5   1    80862.52    83922.01    963.34 o 
  -3   5   1      598.44      667.65     19.71 o 
  -2   5   1    32369.33    32965.67    411.72 o 
  -1   5   1     3298.47     3394.31     96.71 o 
   0   5   1        0.94       14.06      5.96 o 
   1   5   1     1848.57     1506.04     28.74 o 
   2   5   1     2286.70     1965.97     33.68 o 
   3   5   1    47147.61    47201.01    547.48 o 
   4   5   1     3034.26     3058.22     47.88 o 
   5   5   1    17313.91    17998.74    207.35 o 
   6   5   1      498.03      520.83     16.85 o 
   7   5   1      496.29      575.50     21.41 o 
   8   5   1     2881.10     2875.40     66.41 o 
   9   5   1    12411.66    12264.07    207.44 o 
  10   5   1     5308.62     5251.54    146.62 o 
  11   5   1        6.21       15.16     11.69 o 
  12   5   1     2226.83     2153.18     61.00 o 
  13   5   1       94.49       37.70     23.91 o 
  14   5   1     2211.80     2196.29    200.75 o 
  15   5   1      129.60      131.08     34.01 o 
  16   5   1      716.76      896.02    136.03 o 
  17   5   1      383.03      424.60     54.38 o 
 -17   6   1       16.93       32.74     27.83 o 
 -16   6   1        2.58      -23.54     23.54 o 
 -15   6   1      698.97      698.48     63.65 o 
 -14   6   1        0.02      -13.16     22.66 o 
 -13   6   1    15089.57    14660.57    409.38 o 
 -12   6   1     1313.44     1150.28     59.69 o 
 -11   6   1     3062.54     3102.37    133.64 o 
 -10   6   1     2293.26     1955.27     62.77 o 
  -9   6   1     1385.06     1283.26     54.12 o 
  -8   6   1     2348.75     2455.36     63.25 o 
  -7   6   1    11115.67    10850.72    159.78 o 
  -6   6   1     1993.36     2118.53     42.51 o 
  -5   6   1     1031.21      984.75     24.72 o 
  -4   6   1     4248.12     4216.13     64.60 o 
  -3   6   1     3122.73     3292.77     56.29 o 
  -2   6   1     7040.37     6959.48     94.58 o 
  -1   6   1     5689.71     5145.43     77.55 o 
   0   6   1     1981.51     1878.84     38.81 o 
   1   6   1    15691.13    15388.99    190.20 o 
   2   6   1      862.74     1244.23     29.31 o 
   3   6   1      134.08      128.78      9.60 o 
   4   6   1      412.01      500.84     20.45 o 
   5   6   1    22760.32    22328.82    271.02 o 
   6   6   1     2484.98     2755.68     70.67 o 
   7   6   1    24973.38    24736.01    362.89 o 
   8   6   1        3.09       24.64     17.42 o 
   9   6   1     2418.33     2057.45    105.11 o 
  10   6   1      716.33      622.91     37.69 o 
  11   6   1     2143.36     2164.98     87.09 o 
  12   6   1      284.78      406.38     34.66 o 
  13   6   1       59.30       54.97     25.91 o 
  14   6   1     1171.67     1345.24     80.09 o 
  15   6   1      100.70       75.05     29.51 o 
  16   6   1      574.01      572.62     58.83 o 
  17   6   1      204.82      231.52     45.79 o 
 -16   7   1      549.71      751.40     69.11 o 
 -15   7   1       15.66       47.17     28.22 o 
 -14   7   1      668.48      788.67     63.19 o 
 -13   7   1      355.60      284.58     40.16 o 
 -12   7   1      260.53      246.19     31.93 o 
 -11   7   1        1.54        0.17     15.63 o 
 -10   7   1     6118.96     6369.42    145.04 o 
  -9   7   1     3123.09     2980.73     81.89 o 
  -8   7   1     4813.45     4881.63    117.78 o 
  -7   7   1     1139.18     1237.67     38.75 o 
  -6   7   1     2168.57     2067.78     52.33 o 
  -5   7   1     2358.54     2502.41     53.91 o 
  -4   7   1    21300.85    20215.80    265.72 o 
  -3   7   1     7103.42     7661.02    105.96 o 
  -2   7   1    26615.06    25788.14    311.53 o 
  -1   7   1     2056.22     2268.39     43.80 o 
   0   7   1     1451.75     1528.14     36.21 o 
   1   7   1     1801.85     1990.62     35.56 o 
   2   7   1    11792.06    11930.10    144.61 o 
   3   7   1     1743.32     1831.16     36.46 o 
   4   7   1     2002.75     1975.50     50.68 o 
   5   7   1      116.37      126.52     10.85 o 
   6   7   1     3549.93     3553.12     59.05 o 
   7   7   1     9015.02     8838.12    162.92 o 
   8   7   1    11695.23    11981.36    272.54 o 
   9   7   1      931.66      989.95     49.50 o 
  10   7   1     2614.14     2746.80     76.74 o 
  11   7   1      636.49      866.82     55.89 o 
  12   7   1     3044.75     2698.11    112.65 o 
  13   7   1     1639.99     1497.12    127.25 o 
  14   7   1     2716.66     2936.60    189.78 o 
  15   7   1      126.33       71.14     42.78 o 
  16   7   1     3720.36     4105.83    163.94 o 
 -16   8   1       23.81       54.85     39.49 o 
 -15   8   1      602.10      461.05     55.85 o 
 -14   8   1        7.15       10.60     25.91 o 
 -13   8   1     4450.97     4799.04    209.53 o 
 -12   8   1      771.48      733.80    132.74 o 
 -11   8   1     4083.28     4156.30    154.83 o 
 -10   8   1      545.31      389.48     36.09 o 
  -9   8   1     2498.13     2365.96     85.89 o 
  -8   8   1     1159.73     1119.45     48.68 o 
  -7   8   1     3394.24     3330.42     81.31 o 
  -6   8   1    11145.13    11817.85    192.07 o 
  -5   8   1      230.53      228.19     15.25 o 
  -4   8   1     1539.54     1570.12     50.27 o 
  -3   8   1       69.15       72.63     10.08 o 
  -2   8   1     5023.76     4861.17     79.71 o 
  -1   8   1     3401.78     3284.11     59.51 o 
   0   8   1     9623.14     9277.72    142.94 o 
   1   8   1    12520.93    12234.60    167.96 o 
   2   8   1      926.33      897.57     24.12 o 
   3   8   1      164.08      168.49     11.80 o 
   4   8   1     1272.15     1261.20     32.91 o 
   5   8   1    11259.34    11213.28    171.26 o 
   6   8   1       56.05       31.21     10.22 o 
   7   8   1    11798.01    11623.31    239.84 o 
   8   8   1      574.07      508.89     37.99 o 
   9   8   1        0.91        5.26     16.31 o 
  10   8   1     1773.16     1875.78     74.43 o 
  11   8   1     3102.50     3171.42    133.69 o 
  12   8   1     2778.68     2808.22    185.40 o 
  13   8   1      292.74      471.72     50.17 o 
  14   8   1     2303.41     2155.40    165.65 o 
  15   8   1      419.18      334.45     48.29 o 
 -15   9   1      618.56      726.22     83.37 o 
 -14   9   1     1080.21     1037.78     94.34 o 
 -13   9   1      167.43      359.82     57.04 o 
 -12   9   1       68.74      118.48     41.69 o 
 -11   9   1     6502.24     6461.41    285.22 o 
 -10   9   1      658.24      675.76     70.21 o 
  -9   9   1     4430.51     4295.91    208.43 o 
  -8   9   1     6198.21     6226.65    269.87 o 
  -7   9   1     1723.14     1823.69     72.37 o 
  -6   9   1      117.91      106.72     17.58 o 
  -5   9   1       23.99       18.67     11.64 o 
  -4   9   1     7192.28     7095.24    130.29 o 
  -3   9   1      147.52      181.55     17.83 o 
  -2   9   1     2231.75     2279.56     57.15 o 
  -1   9   1       29.32       28.52     11.00 o 
   0   9   1     4585.47     4708.63     85.09 o 
   1   9   1     7843.02     7478.13    121.35 o 
   2   9   1     1079.02     1063.67     30.92 o 
   3   9   1    10842.23    10184.44    147.04 o 
   4   9   1        9.60       11.85      9.84 o 
   5   9   1    10442.79     9908.04    170.26 o 
   6   9   1       12.64        8.47     13.07 o 
   7   9   1     2956.50     3342.25    109.28 o 
   8   9   1     1909.47     1777.23     84.86 o 
   9   9   1     1794.35     1920.96     91.72 o 
  10   9   1     1951.11     1991.09     96.98 o 
  11   9   1     1649.21     1834.57     92.92 o 
  12   9   1        7.87       18.75     22.86 o 
  13   9   1       61.40       94.34     37.30 o 
  14   9   1       34.28       76.79     32.91 o 
  15   9   1      987.49     1022.42     89.96 o 
 -14  10   1      605.04      601.16     78.99 o 
 -13  10   1      144.88      162.36     50.46 o 
 -12  10   1      227.84      261.09     54.85 o 
 -11  10   1      114.75      133.84     41.69 o 
 -10  10   1       80.40       61.43     35.10 o 
  -9  10   1       43.78        6.58     26.33 o 
  -8  10   1     4379.19     4269.58    208.43 o 
  -7  10   1      100.63      180.87     28.10 o 
  -6  10   1     6145.90     6520.11    133.83 o 
  -5  10   1     6252.41     6150.40    118.86 o 
  -4  10   1     5569.40     5970.03    128.12 o 
  -3  10   1      988.44      992.33     42.36 o 
  -2  10   1    11191.15    10745.30    201.48 o 
  -1  10   1     3406.44     3269.50     74.04 o 
   0  10   1    12293.66    12117.31    242.96 o 
   1  10   1     2141.85     2247.34     57.32 o 
   2  10   1     3028.57     2894.36     67.28 o 
   3  10   1      184.90      156.99     17.70 o 
   4  10   1      977.36      937.20     36.11 o 
   5  10   1      191.62      178.59     18.75 o 
   6  10   1     1933.50     1849.01     62.05 o 
   7  10   1      408.91      430.08     34.42 o 
   8  10   1      763.77      604.65     42.14 o 
   9  10   1     1161.94      943.39     50.56 o 
  10  10   1      217.76      280.14     68.01 o 
  11  10   1     1322.69     1235.99     56.32 o 
  12  10   1     3277.48     3662.79    113.11 o 
  13  10   1      119.36       85.57     37.30 o 
  14  10   1     2049.00     2003.15    136.03 o 
 -13  11   1       11.96       -4.39     32.91 o 
 -12  11   1      602.31      835.92     87.76 o 
 -11  11   1     1541.65     1728.89    125.06 o 
 -10  11   1      394.03      322.52     57.04 o 
  -9  11   1     5671.02     5768.10    272.06 o 
  -8  11   1      220.15      208.43     50.46 o 
  -7  11   1       74.72       35.10     32.91 o 
  -6  11   1      839.61      787.46     94.59 o 
  -5  11   1      622.02      545.07     33.49 o 
  -4  11   1      888.86      875.03     42.74 o 
  -3  11   1     1341.94     1304.00     45.62 o 
  -2  11   1     3477.88     3381.18     81.11 o 
  -1  11   1      457.46      442.77     27.12 o 
   0  11   1        4.99       -8.17     11.12 o 
   1  11   1       75.80       68.78     16.25 o 
   2  11   1       32.98       22.43     13.12 o 
   3  11   1     9173.13     9285.44    162.87 o 
   4  11   1      231.90      241.05     22.39 o 
   5  11   1     1631.49     1649.00     72.84 o 
   6  11   1      976.50     1094.14     66.03 o 
   7  11   1     1291.14     1411.03     92.15 o 
   8  11   1     1500.08     1382.05     67.42 o 
   9  11   1     5519.95     5590.94    169.31 o 
  10  11   1     2813.35     2529.04     94.36 o 
  11  11   1      209.88      223.55     47.17 o 
  12  11   1       48.11       75.71     19.18 o 
  13  11   1        3.73       35.10     30.72 o 
 -12  12   1      621.12      504.17     45.31 o 
 -11  12   1      511.06      528.76     74.60 o 
 -10  12   1      839.61      660.40     81.18 o 
  -9  12   1        8.38       54.85     39.49 o 
  -8  12   1      831.30      993.89     94.34 o 
  -7  12   1     2890.45     2716.21    164.55 o 
  -6  12   1     3484.77     3878.31    331.30 o 
  -5  12   1      155.22      143.24     19.40 o 
  -4  12   1      141.90      190.10     22.55 o 
  -3  12   1     2271.95     2162.99     62.31 o 
  -2  12   1     1915.17     1985.85     58.88 o 
  -1  12   1      281.95      280.25     24.56 o 
   0  12   1     2281.94     2480.94     66.69 o 
   1  12   1     3869.62     3785.44     94.80 o 
   2  12   1      713.88      668.75     34.03 o 
   3  12   1      523.69      619.82     33.10 o 
   4  12   1      536.73      476.05     31.24 o 
   5  12   1      809.72      955.27     66.19 o 
   6  12   1      115.52       68.74     21.73 o 
   7  12   1     5370.77     5444.11    176.62 o 
   8  12   1      217.15      304.13     37.30 o 
   9  12   1      357.00      319.18     34.78 o 
  10  12   1      562.08      441.89     37.32 o 
  11  12   1        2.00       16.31     16.61 o 
  12  12   1     1451.24     1704.40     67.11 o 
 -11  13   1        2.30       15.92     23.71 o 
 -10  13   1      152.88      221.79     72.40 o 
  -9  13   1        1.33      -14.01     25.23 o 
  -8  13   1     1527.14     1875.46     92.74 o 
  -7  13   1     1598.36     1625.57     85.59 o 
  -6  13   1      277.55      288.02     35.35 o 
  -5  13   1      162.31      144.10     29.50 o 
  -4  13   1     4660.74     5002.94    106.95 o 
  -3  13   1       32.04       12.51     15.98 o 
  -2  13   1     7694.85     8052.58    218.97 o 
  -1  13   1     1730.33     1659.89     55.61 o 
   0  13   1        0.79       -7.18     13.57 o 
   1  13   1       65.86       48.52     17.39 o 
   2  13   1     1828.60     1865.35     59.37 o 
   3  13   1      378.27      473.49     31.96 o 
   4  13   1        4.49      -17.10     17.10 o 
   5  13   1       20.97       20.84     18.58 o 
   6  13   1      233.76      291.45     41.45 o 
   7  13   1      292.74      235.18     36.24 o 
   8  13   1      588.46      711.01     65.82 o 
   9  13   1     1119.10     1024.11     61.68 o 
  10  13   1     2517.49     2752.14    137.13 o 
  -9  14   1      103.63      114.46     31.81 o 
  -8  14   1       27.05       53.22     26.85 o 
  -7  14   1      400.03      381.09     60.34 o 
  -6  14   1       37.61      112.00     33.33 o 
  -5  14   1       43.13       17.87     22.29 o 
  -4  14   1       13.65       -2.17     18.20 o 
  -3  14   1        3.25      -11.47     15.43 o 
  -2  14   1        6.82       11.15     15.60 o 
  -1  14   1      505.39      510.05     34.81 o 
   0  14   1      967.79      968.90     45.19 o 
   1  14   1     1217.81     1219.75     54.76 o 
   2  14   1       87.06       89.52     20.43 o 
   3  14   1       55.29       38.16     22.09 o 
   4  14   1     1488.80     1246.67     60.87 o 
   5  14   1     3571.71     4157.83    136.36 o 
   6  14   1      810.26      631.96     54.93 o 
   7  14   1     1552.07     1717.21     86.82 o 
   8  14   1        5.76       11.77     22.66 o 
   9  14   1        2.18       25.97     23.71 o 
  -7  15   1      295.45      378.81     72.40 o 
  -6  15   1      242.26      194.48     39.98 o 
  -5  15   1      146.02      196.81     38.11 o 
  -4  15   1     2716.90     3531.13    129.58 o 
  -3  15   1        1.18       -8.73     17.73 o 
  -2  15   1      196.48      245.16     28.87 o 
  -1  15   1      269.79      209.15     27.40 o 
   0  15   1      543.67      549.06     37.69 o 
   1  15   1      636.92      706.92     59.53 o 
   2  15   1      355.16      339.69     33.55 o 
   3  15   1     1264.99     1348.37     66.87 o 
   4  15   1       31.69       55.26     24.92 o 
   5  15   1      293.88      289.53     43.71 o 
   6  15   1     1099.62     1001.63     85.57 o 
  -2  16   1      356.69      391.65     47.50 o 
  -1  16   1       94.37       86.94     25.76 o 
   0  16   1     2053.25     2374.62     98.45 o 
   1  16   1       46.71       40.24     21.13 o 
   2  16   1       24.93        4.90     22.86 o 
 -18   0   2      588.81      535.34     89.96 o 
 -16   0   2      664.47      585.81     83.37 o 
 -14   0   2      906.18      865.60     67.99 o 
 -12   0   2     7189.56     6830.39    179.70 o 
 -10   0   2        0.25        6.07     12.35 o 
  -8   0   2    35973.55    37080.57    664.47 o 
  -6   0   2   178624.95   160457.83   2793.16 o 
  -4   0   2       16.47       66.71     11.17 o 
  -2   0   2     1081.92     1129.50     36.42 o 
   0   0   2    24499.06    23200.43   1374.56 o 
   2   0   2    17031.68    18348.10    691.28 o 
   4   0   2    30994.04    32013.51    628.31 o 
   6   0   2    26591.49    26466.03    450.94 o 
   8   0   2    29451.21    31502.78    538.57 o 
  10   0   2     4241.15     3888.24    211.66 o 
  12   0   2    15487.65    15384.02    414.09 o 
  14   0   2       56.79       63.63     37.30 o 
  16   0   2      172.03      162.36     52.66 o 
  18   0   2     1122.03     1309.83    122.87 o 
 -18   1   2      141.32      125.48     61.43 o 
 -17   1   2     5174.01     5283.67    197.80 o 
 -16   1   2        7.38        5.52     25.56 o 
 -15   1   2     6646.10     6514.29    185.48 o 
 -14   1   2        0.43      -14.83     14.83 o 
 -13   1   2      611.40      651.68     38.11 o 
 -12   1   2      915.54      880.90     34.94 o 
 -11   1   2     2061.54     1952.81     51.95 o 
 -10   1   2     4811.52     4669.05     90.76 o 
  -9   1   2     6089.31     5932.90    100.62 o 
  -8   1   2     3759.50     3532.38     62.88 o 
  -7   1   2     4197.25     4319.80     67.92 o 
  -6   1   2        5.36       22.00      5.63 o 
  -5   1   2    13798.42    14082.51    194.69 o 
  -4   1   2    41886.26    43197.63    569.47 o 
  -3   1   2    14355.69    14195.24    192.80 o 
  -2   1   2     2505.93     2666.90     38.29 o 
  -1   1   2     3200.96     3210.29     50.27 o 
   0   1   2     1080.71     1013.85     17.07 o 
   1   1   2     5987.07     6252.98    115.65 o 
   2   1   2      345.53      307.39     18.94 o 
   3   1   2    95936.61    88353.20   2970.03 o 
   4   1   2    18567.08    18900.12    239.88 o 
   5   1   2    21643.43    22653.19    276.06 o 
   6   1   2      734.27      687.15     15.91 o 
   7   1   2     4364.71     4258.32     56.71 o 
   8   1   2     4303.26     4189.46     57.26 o 
   9   1   2      789.02      734.39     19.97 o 
  10   1   2     3645.46     3612.37     68.28 o 
  11   1   2      238.27      245.18     19.48 o 
  12   1   2     4340.06     4340.19     95.33 o 
  13   1   2      151.45      191.90     31.55 o 
  14   1   2      859.01      899.42     62.47 o 
  15   1   2     3375.00     3246.13    132.48 o 
  16   1   2       40.65       99.27     31.78 o 
  17   1   2     5039.79     4904.65    183.60 o 
  18   1   2       60.13       83.32     34.03 o 
 -18   2   2       10.65       -9.14     27.80 o 
 -17   2   2      294.51      411.53     53.37 o 
 -16   2   2      209.86      212.24     35.41 o 
 -15   2   2     1111.98     1028.83     61.42 o 
 -14   2   2      838.20      882.00     55.45 o 
 -13   2   2    14132.84    13606.54    251.40 o 
 -12   2   2     3531.03     3388.31     77.47 o 
 -11   2   2      385.58      307.20     21.72 o 
 -10   2   2      324.94      413.40     49.86 o 
  -9   2   2       29.54       39.47     14.26 o 
  -8   2   2    17248.46    16839.37    280.62 o 
  -7   2   2      507.25      466.84     26.66 o 
  -6   2   2     7545.86     7013.73    114.10 o 
  -5   2   2     2707.51     2341.41     41.91 o 
  -4   2   2     4924.01     4769.45     72.34 o 
  -3   2   2     8008.78     8674.62    121.60 o 
  -2   2   2   124649.12   111964.75   1583.23 o 
  -1   2   2    56436.36    56235.29   1460.49 o 
   0   2   2     1157.24     1302.91     20.94 o 
   1   2   2    28935.35    30109.53    441.38 o 
   2   2   2    27211.56    29159.13    456.54 o 
   3   2   2     3013.65     3536.05    136.07 o 
   4   2   2     1476.17     1270.55     38.86 o 
   5   2   2    34062.66    33555.01    400.14 o 
   6   2   2    18888.54    18611.49    224.33 o 
   7   2   2     3155.32     3136.23     45.42 o 
   8   2   2     6617.70     6442.56     91.52 o 
   9   2   2     2908.91     2790.68     48.90 o 
  10   2   2       17.92       26.24      7.62 o 
  11   2   2      167.45      199.20     16.18 o 
  12   2   2     7432.70     7450.04    266.01 o 
  13   2   2     5530.01     5382.33    175.67 o 
  14   2   2     4271.66     4366.53    247.93 o 
  15   2   2      233.24      288.99     91.05 o 
  16   2   2       73.94       51.48     29.98 o 
  17   2   2      832.18      801.80     68.71 o 
  18   2   2        3.29       11.08     30.22 o 
 -18   3   2      432.23      306.82     53.10 o 
 -17   3   2      119.25      137.96     37.95 o 
 -16   3   2       14.81       21.57     23.67 o 
 -15   3   2       47.02       18.53     28.73 o 
 -14   3   2       40.62       33.99     24.05 o 
 -13   3   2      466.82      502.73     36.42 o 
 -12   3   2     2569.70     2486.89     86.12 o 
 -11   3   2     6063.23     5985.31    121.69 o 
 -10   3   2    24172.69    23716.09    392.12 o 
  -9   3   2     4529.75     4427.12     77.95 o 
  -8   3   2    22913.90    22213.34    328.34 o 
  -7   3   2    13000.98    13585.48    192.73 o 
  -6   3   2    13666.83    14697.88    302.63 o 
  -5   3   2     4109.03     4414.36     70.75 o 
  -4   3   2    51393.63    52421.69    688.14 o 
  -3   3   2     6171.69     6608.20    115.97 o 
  -2   3   2    29455.70    30057.47    366.61 o 
  -1   3   2     2988.48     3134.54     52.80 o 
   0   3   2      679.08      627.81     13.10 o 
   1   3   2      219.32      221.07     10.24 o 
   2   3   2    11426.72    12206.74    145.85 o 
   3   3   2      170.22      272.42     17.13 o 
   4   3   2    11295.22    11238.57    168.07 o 
   5   3   2     1274.22     1274.18     35.93 o 
   6   3   2     4284.45     5018.47    158.39 o 
   7   3   2     1444.43     1494.22     43.52 o 
   8   3   2    28935.52    27972.78    356.15 o 
   9   3   2       10.54       28.18      6.43 o 
  10   3   2    31499.49    30487.09    415.31 o 
  11   3   2       10.60       -1.57     10.03 o 
  12   3   2      201.55      287.85     19.13 o 
  13   3   2     2167.08     1949.93     91.05 o 
  14   3   2     1804.51     1783.37     88.98 o 
  15   3   2      427.22      473.49     49.55 o 
  16   3   2     1330.44     1358.29     82.70 o 
  17   3   2      234.82      206.98     69.11 o 
 -18   4   2      238.09      217.37     59.24 o 
 -17   4   2      838.43      895.68     65.80 o 
 -16   4   2       14.74        1.45     22.65 o 
 -15   4   2     5272.82     4956.22    157.66 o 
 -14   4   2       18.15       -6.40     20.02 o 
 -13   4   2     5942.77     5644.79    158.96 o 
 -12   4   2       18.24       14.42     14.89 o 
 -11   4   2     3757.41     3603.58    105.85 o 
 -10   4   2      732.45      635.68     40.43 o 
  -9   4   2     5289.59     4968.18    101.74 o 
  -8   4   2     3435.73     3518.40     65.08 o 
  -7   4   2     4550.31     4520.04     70.96 o 
  -6   4   2     2833.26     2918.38     53.99 o 
  -5   4   2     2243.19     2375.41     55.60 o 
  -4   4   2    12197.97    13575.85    204.86 o 
  -3   4   2        3.22       17.00      5.24 o 
  -2   4   2     5669.37     5815.26     82.10 o 
  -1   4   2    57482.88    56156.17    689.96 o 
   0   4   2       40.16       49.26      5.12 o 
   1   4   2    62621.23    61056.99    739.71 o 
   2   4   2      905.08      968.59     20.65 o 
   3   4   2      629.80      667.84     16.74 o 
   4   4   2    15127.08    17295.25    207.65 o 
   5   4   2    13520.54    13417.41    155.62 o 
   6   4   2      912.39      949.45     24.51 o 
   7   4   2    22775.13    22612.40    451.98 o 
   8   4   2     2354.46     2418.43     83.57 o 
   9   4   2     1497.72     1414.30     30.95 o 
  10   4   2      353.24      345.77     15.44 o 
  11   4   2     2602.35     2607.62     58.26 o 
  12   4   2      847.21      752.77     32.87 o 
  13   4   2     1097.68     1060.10     63.65 o 
  14   4   2      263.66      221.92     63.63 o 
  15   4   2     2318.15     2107.29    101.21 o 
  16   4   2      117.52       81.07     66.92 o 
  17   4   2      978.86     1111.39     79.07 o 
 -17   5   2     2551.49     2752.75    115.76 o 
 -16   5   2       59.88       39.80     26.25 o 
 -15   5   2     1118.36     1179.97    116.26 o 
 -14   5   2     1562.28     1491.85    128.35 o 
 -13   5   2      548.11      544.12     43.26 o 
 -12   5   2      625.32      649.76     43.89 o 
 -11   5   2     8777.82     8757.40    167.25 o 
 -10   5   2     6705.39     7005.23    137.72 o 
  -9   5   2      150.36      142.46     16.40 o 
  -8   5   2    13948.86    13972.45    218.68 o 
  -7   5   2     2684.23     2679.08     75.51 o 
  -6   5   2     1284.56     1121.10     44.53 o 
  -5   5   2    10521.09    10888.68    158.24 o 
  -4   5   2    36889.86    36933.53    488.36 o 
  -3   5   2    12256.29    12005.32    158.25 o 
  -2   5   2     6980.60     6406.42     98.14 o 
  -1   5   2     4721.29     4441.16     66.61 o 
   0   5   2     6459.56     7100.79     92.80 o 
   1   5   2    16761.33    16523.69    200.29 o 
   2   5   2     1946.06     2544.00     64.36 o 
   3   5   2    17578.46    17297.59    196.90 o 
   4   5   2    13287.09    13859.29    171.18 o 
   5   5   2    13674.75    14000.22    164.07 o 
   6   5   2      167.14      246.88     16.82 o 
   7   5   2      592.22      538.79     19.34 o 
   8   5   2     3003.98     2792.90     67.63 o 
   9   5   2       18.88       13.41      8.22 o 
  10   5   2    16853.21    16758.75    259.47 o 
  11   5   2       13.35        4.78      8.00 o 
  12   5   2        3.49       24.45     21.94 o 
  13   5   2        1.06       -1.01     18.61 o 
  14   5   2     1014.08      953.04     66.14 o 
  15   5   2     2804.18     2882.68    124.40 o 
  16   5   2     1977.51     2201.24    108.59 o 
  17   5   2     1169.79     1139.29     80.09 o 
 -17   6   2      226.40      172.50     42.08 o 
 -16   6   2      400.20      351.94     45.77 o 
 -15   6   2      206.65      174.93     39.78 o 
 -14   6   2       86.08       57.93     30.84 o 
 -13   6   2      731.04      831.62     69.28 o 
 -12   6   2     6779.96     7242.73    238.97 o 
 -11   6   2      131.03       82.91     18.31 o 
 -10   6   2      261.99      295.71     24.74 o 
  -9   6   2       29.84       31.20     12.31 o 
  -8   6   2    15261.32    14579.97    253.83 o 
  -7   6   2      106.81      129.74     15.86 o 
  -6   6   2    23008.97    22690.20    312.84 o 
  -5   6   2     3515.10     3681.50     96.22 o 
  -4   6   2     7517.69     7680.02    109.99 o 
  -3   6   2      195.65      199.38     12.21 o 
  -2   6   2    16029.05    15976.96    210.50 o 
  -1   6   2     2028.35     1831.11     38.69 o 
   0   6   2        6.58       16.72      6.53 o 
   1   6   2     4835.68     4461.28     64.85 o 
   2   6   2     2553.87     2936.06     44.23 o 
   3   6   2       41.74       71.02      7.36 o 
   4   6   2     1069.89     1111.68     25.44 o 
   5   6   2     5026.35     5137.02     80.02 o 
   6   6   2    32685.75    32074.30    379.29 o 
   7   6   2       29.71       55.08     10.45 o 
   8   6   2     3317.68     3054.85     74.54 o 
   9   6   2      535.09      454.40     25.44 o 
  10   6   2     1772.32     1715.40     68.72 o 
  11   6   2     1718.54     1676.09     67.29 o 
  12   6   2    10680.74    10482.30    301.76 o 
  13   6   2       81.70      111.09     29.90 o 
  14   6   2     2531.98     2525.15    111.51 o 
  15   6   2       63.06       21.25     24.56 o 
  16   6   2        0.74       -0.90     25.83 o 
 -16   7   2      250.79      226.27     44.98 o 
 -15   7   2     2670.71     2919.27    132.84 o 
 -14   7   2      353.53      186.16     97.63 o 
 -13   7   2       56.87       38.63     22.08 o 
 -12   7   2      279.60      275.56     33.93 o 
 -11   7   2     3636.43     3607.24    128.19 o 
 -10   7   2       29.49       83.50     18.69 o 
  -9   7   2     1127.39     1125.87     42.43 o 
  -8   7   2     1665.25     1694.24     51.82 o 
  -7   7   2       73.01       96.05     14.05 o 
  -6   7   2      654.13      608.73     25.11 o 
  -5   7   2     2660.91     2591.71     54.56 o 
  -4   7   2      158.25      202.19     14.03 o 
  -3   7   2    25818.44    24972.02    303.24 o 
  -2   7   2    11106.56    11463.96    158.34 o 
  -1   7   2     5980.37     6159.89     99.57 o 
   0   7   2     1324.63     1600.94     41.88 o 
   1   7   2     8931.37     8629.53    115.33 o 
   2   7   2     8549.03     8840.82    111.49 o 
   3   7   2    47096.47    45645.75    481.20 o 
   4   7   2     2467.70     2595.63     43.05 o 
   5   7   2    11463.68    11190.93    144.20 o 
   6   7   2      807.28      941.91     27.61 o 
   7   7   2     2329.64     2452.64     67.16 o 
   8   7   2        7.68       22.94     15.06 o 
   9   7   2      434.18      499.72     37.36 o 
  10   7   2      174.52      210.46     45.99 o 
  11   7   2      286.58      226.64     27.93 o 
  12   7   2       35.34       31.45     21.59 o 
  13   7   2        1.25       -5.85     19.62 o 
  14   7   2     1482.89     1211.63     75.03 o 
  15   7   2     1869.29     2165.70    279.74 o 
  16   7   2       76.19      144.89     60.34 o 
 -16   8   2      365.66      217.21     57.04 o 
 -15   8   2      998.88      864.45     92.15 o 
 -14   8   2      541.16      609.94     76.79 o 
 -13   8   2     2636.07     2369.35    207.34 o 
 -12   8   2     4369.02     4441.91    392.73 o 
 -11   8   2     2551.53     2156.30    191.98 o 
 -10   8   2      195.51      257.51     37.32 o 
  -9   8   2        3.87        5.01     12.70 o 
  -8   8   2     1606.23     1725.44     62.44 o 
  -7   8   2      482.67      540.48     33.31 o 
  -6   8   2    46479.56    46594.70    670.10 o 
  -5   8   2        7.43       13.45      9.26 o 
  -4   8   2     3112.82     3120.55     62.41 o 
  -3   8   2     6809.97     6720.83    103.83 o 
  -2   8   2      300.59      271.10     20.95 o 
  -1   8   2     5081.96     4971.33     86.78 o 
   0   8   2     6535.58     6625.31    108.31 o 
   1   8   2    16341.08    15951.24    213.64 o 
   2   8   2     5242.77     5248.32     74.65 o 
   3   8   2      217.12      244.51     13.12 o 
   4   8   2      368.60      367.51     21.59 o 
   5   8   2      328.38      354.56     17.91 o 
   6   8   2     9201.88     9075.34    151.54 o 
   7   8   2     2238.83     2168.74     57.41 o 
   8   8   2     3314.17     3097.51     80.44 o 
   9   8   2      246.63      204.02     18.11 o 
  10   8   2     1023.76     1051.06     38.64 o 
  11   8   2      999.69      854.44    101.59 o 
  12   8   2     6719.19     7155.51    227.67 o 
  13   8   2     1551.86     1417.96     81.95 o 
  14   8   2      644.02      663.85     58.78 o 
  15   8   2      145.02      152.18     36.39 o 
 -15   9   2      883.63      950.01     98.73 o 
 -14   9   2      101.27      168.94     48.27 o 
 -13   9   2      194.47      153.58     43.88 o 
 -12   9   2     1671.91     1522.66    114.09 o 
 -11   9   2        1.96        2.19     24.13 o 
 -10   9   2     4657.14     4427.55    217.21 o 
  -9   9   2      553.98      519.98     63.63 o 
  -8   9   2     1285.54     1656.23     86.97 o 
  -7   9   2     1532.35     1585.49     77.90 o 
  -6   9   2       24.29       50.74     16.95 o 
  -5   9   2      334.37      322.52     23.06 o 
  -4   9   2    21464.33    20335.29    310.73 o 
  -3   9   2      569.69      587.41     28.24 o 
  -2   9   2      230.24      202.54     18.37 o 
  -1   9   2     8511.59     8319.77    145.19 o 
   0   9   2     3188.21     3191.14     70.53 o 
   1   9   2     4947.58     4883.74     87.64 o 
   2   9   2      489.91      525.81     22.80 o 
   3   9   2     3533.04     3539.72     64.85 o 
   4   9   2     9664.55     9175.09    143.13 o 
   5   9   2      253.88      222.22     17.25 o 
   6   9   2     1675.38     1976.18     56.41 o 
   7   9   2     2581.10     2422.69     63.95 o 
   8   9   2     5855.01     6093.99    155.81 o 
   9   9   2     4290.97     3864.63    103.49 o 
  10   9   2     9664.20     9526.52    213.96 o 
  11   9   2      662.01      613.08     53.98 o 
  12   9   2     1148.82     1068.16     70.44 o 
  13   9   2       21.54       -6.03     28.52 o 
  14   9   2      492.19      617.38     95.44 o 
  15   9   2      162.87      252.49     42.53 o 
 -14  10   2       59.16       15.36     37.30 o 
 -13  10   2     3980.52     4232.28    225.98 o 
 -12  10   2      219.53      241.34     54.85 o 
 -11  10   2      761.17      785.46     83.37 o 
 -10  10   2     1067.16      868.84     85.57 o 
  -9  10   2      205.76      164.55     43.88 o 
  -8  10   2      147.80      173.33     43.88 o 
  -7  10   2      145.12      202.19     33.53 o 
  -6  10   2      404.18      459.03     33.74 o 
  -5  10   2     2029.42     2165.13     63.60 o 
  -4  10   2        2.07        0.82     12.10 o 
  -3  10   2      131.61      124.59     19.46 o 
  -2  10   2     3751.95     3818.13     91.88 o 
  -1  10   2    21173.55    20168.33    345.77 o 
   0  10   2      441.26      425.19     25.51 o 
   1  10   2    10947.06    10516.12    176.98 o 
   2  10   2     1843.30     1807.18     50.33 o 
   3  10   2      802.83      741.09     31.26 o 
   4  10   2     1912.65     1897.10     59.36 o 
   5  10   2    10744.54    10780.40    246.06 o 
   6  10   2       56.60      126.77     21.05 o 
   7  10   2     1706.47     1803.86     66.80 o 
   8  10   2      137.62      190.50     24.25 o 
   9  10   2        7.86       14.09     14.20 o 
  10  10   2      251.26      160.45     20.59 o 
  11  10   2       38.60       81.18     32.91 o 
  12  10   2       12.12      -17.55     24.13 o 
  13  10   2     1003.33      971.95     85.57 o 
  14  10   2       46.23        8.78     30.72 o 
 -13  11   2       48.20       32.91     39.49 o 
 -12  11   2       85.94      129.45     46.07 o 
 -11  11   2       70.57       -4.39     28.52 o 
 -10  11   2     6173.49     6777.35    309.36 o 
  -9  11   2     2152.01     1974.63    136.03 o 
  -8  11   2     4229.88     4032.62    212.82 o 
  -7  11   2      584.83      591.08     47.41 o 
  -6  11   2       16.03       58.32     19.06 o 
  -5  11   2     1746.05     1920.89     61.24 o 
  -4  11   2    10074.85    10242.33    193.53 o 
  -3  11   2      498.48      491.18     33.37 o 
  -2  11   2     1830.36     1828.49     60.57 o 
  -1  11   2       10.38       17.56     12.41 o 
   0  11   2      146.12      138.59     18.63 o 
   1  11   2     1031.79      893.35     40.66 o 
   2  11   2       15.42       47.89     15.22 o 
   3  11   2     1553.50     1627.39     49.63 o 
   4  11   2      467.74      470.42     27.64 o 
   5  11   2      599.15      526.70     34.87 o 
   6  11   2     1086.42      925.37     48.75 o 
   7  11   2     1062.49      903.71     52.28 o 
   8  11   2     5763.28     6051.41    177.69 o 
   9  11   2      188.06       87.28     20.84 o 
  10  11   2     1822.78     2023.45     78.99 o 
  11  11   2      118.96       48.27     32.91 o 
  12  11   2      256.71      300.58     52.66 o 
  13  11   2      427.63      392.73     59.24 o 
 -12  12   2       13.29       94.34     43.88 o 
 -11  12   2       26.99       30.72     35.10 o 
 -10  12   2       45.50       35.10     35.10 o 
  -9  12   2      909.74      897.36     96.54 o 
  -8  12   2     1910.22     2009.73    140.42 o 
  -7  12   2      911.84      809.60     85.57 o 
  -6  12   2     3571.49     4057.54    155.99 o 
  -5  12   2      941.43      821.08     42.21 o 
  -4  12   2     1180.58     1204.86     50.07 o 
  -3  12   2     1268.96     1225.99     46.98 o 
  -2  12   2      111.17       98.39     18.92 o 
  -1  12   2     2949.65     3065.38     76.59 o 
   0  12   2     1179.69     1118.02     46.12 o 
   1  12   2     2694.01     2778.10     71.51 o 
   2  12   2        1.34        1.74     13.79 o 
   3  12   2      824.52      776.61     36.24 o 
   4  12   2     3357.86     3446.85     97.78 o 
   5  12   2     2823.71     2858.90     99.16 o 
   6  12   2     2042.12     2027.95     80.61 o 
   7  12   2     1732.72     1636.01     70.38 o 
   8  12   2     1750.54     1600.47    190.88 o 
   9  12   2     1276.08     1236.83     61.11 o 
  10  12   2      283.89      386.60     32.86 o 
  11  12   2       48.88       12.12     13.27 o 
  12  12   2      309.42      535.34     70.21 o 
 -11  13   2     1659.50     1382.24    122.87 o 
 -10  13   2        4.87       -8.78     37.30 o 
  -9  13   2       79.92       32.91     35.10 o 
  -8  13   2      990.72     1305.45    116.28 o 
  -7  13   2       49.88       72.40     41.69 o 
  -6  13   2      738.74      832.03     53.67 o 
  -5  13   2      391.84      462.73     32.51 o 
  -4  13   2       61.33       25.70     15.66 o 
  -3  13   2     3018.57     3118.81     86.67 o 
  -2  13   2        6.84        6.04     15.58 o 
  -1  13   2     1231.35     1363.84     50.46 o 
   0  13   2     2722.00     2594.70     71.33 o 
   1  13   2     2897.95     2949.98     78.17 o 
   2  13   2      681.01      636.36     35.65 o 
   3  13   2     4235.57     4442.02    218.89 o 
   4  13   2     1470.90     1540.93     98.38 o 
   5  13   2     1517.71     1521.99     70.99 o 
   6  13   2      139.67      104.32     25.64 o 
   7  13   2      410.64      547.23     47.42 o 
   8  13   2      127.81       94.90     26.85 o 
   9  13   2       94.95      128.82     38.40 o 
  10  13   2      632.63      751.76     47.08 o 
  -9  14   2       60.75       51.47     28.67 o 
  -8  14   2     1768.18     1868.85    160.16 o 
  -7  14   2        2.50      -10.09     23.12 o 
  -6  14   2     3047.36     3502.09    287.11 o 
  -5  14   2     1467.92     1255.70     67.73 o 
  -4  14   2      217.76      274.13     27.27 o 
  -3  14   2      181.68      148.05     22.81 o 
  -2  14   2     1353.28     1363.61     56.04 o 
  -1  14   2      671.37      641.90     38.04 o 
   0  14   2        4.03        2.03     15.46 o 
   1  14   2        3.19       -7.18     15.18 o 
   2  14   2       25.80       34.70     17.55 o 
   3  14   2      447.59      461.04     39.94 o 
   4  14   2      383.83      323.39     34.91 o 
   5  14   2        3.26       -5.27     19.01 o 
   6  14   2     2988.79     3293.71    116.48 o 
   7  14   2        1.91       -5.45     25.23 o 
   8  14   2      494.76      516.25     45.79 o 
  -7  15   2      298.58      255.99     44.03 o 
  -6  15   2      232.04      175.82     39.54 o 
  -5  15   2       58.19       21.40     24.65 o 
  -4  15   2      247.93      343.72     55.16 o 
  -3  15   2     1037.74     1229.84     51.45 o 
  -2  15   2     1572.28     1620.88     64.82 o 
  -1  15   2      446.01      519.72     61.46 o 
   0  15   2       62.47       45.91     19.58 o 
   1  15   2      329.90      378.01     32.01 o 
   2  15   2      758.68      730.66     50.37 o 
   3  15   2     2346.84     2548.20     92.48 o 
   4  15   2      116.88       74.53     30.72 o 
   5  15   2        0.05        6.07     23.84 o 
   6  15   2       91.03       83.99     30.22 o 
  -2  16   2      169.03      157.81     26.22 o 
  -1  16   2      725.70      926.50     52.61 o 
   0  16   2      115.14      182.60     30.15 o 
   1  16   2     1536.31     1928.22    119.48 o 
   2  16   2     1090.91      803.01    140.42 o 
 -17   0   3     1379.41     1441.48    136.03 o 
 -15   0   3     4674.28     4866.02    189.62 o 
 -13   0   3      239.13      200.54     29.37 o 
 -11   0   3     1018.27     1070.31     53.49 o 
  -9   0   3     1279.32     1385.10     73.59 o 
  -7   0   3    27830.52    25847.59    469.58 o 
  -5   0   3    28815.63    27707.05    496.71 o 
  -3   0   3    13546.43    15273.49    513.93 o 
  -1   0   3    95866.06    85383.20   2144.96 o 
   1   0   3    45935.83    44273.43   1429.83 o 
   3   0   3      570.82      558.83     13.03 o 
   5   0   3     2680.60     2787.58     74.71 o 
   7   0   3      431.30      631.27     25.74 o 
   9   0   3     5194.56     5679.45    273.87 o 
  11   0   3    22863.03    21737.11    469.35 o 
  13   0   3     7563.04     7047.22    302.78 o 
  15   0   3     1210.23      978.54     98.73 o 
  17   0   3     1416.69     1551.18    129.45 o 
 -18   1   3       33.57       94.34     52.66 o 
 -17   1   3     1842.20     1847.40    127.25 o 
 -16   1   3     3398.34     3353.81    122.75 o 
 -15   1   3      484.23      425.50     49.16 o 
 -14   1   3     1805.17     1771.97     78.22 o 
 -13   1   3      142.54      112.10     17.43 o 
 -12   1   3     5970.41     5944.52    119.57 o 
 -11   1   3     1015.49     1099.60     38.07 o 
 -10   1   3    33099.63    30926.68    465.45 o 
  -9   1   3     5613.30     5327.83     99.32 o 
  -8   1   3    12742.11    11821.29    189.33 o 
  -7   1   3        0.76        9.95      5.61 o 
  -6   1   3     9497.75    10362.38    141.22 o 
  -5   1   3     1776.78     1839.23     31.70 o 
  -4   1   3     4441.05     4699.67     62.00 o 
  -3   1   3    22569.66    22487.31    280.52 o 
  -2   1   3     2472.14     2547.62     38.73 o 
  -1   1   3     1248.89     1272.26     21.87 o 
   0   1   3       58.85       78.42      5.24 o 
   1   1   3    18583.66    19788.70    272.36 o 
   2   1   3    88711.34    83571.47   2041.03 o 
   3   1   3     4733.99     4736.94     78.48 o 
   4   1   3    23280.86    24706.76    315.79 o 
   5   1   3     9042.53     9618.03    127.47 o 
   6   1   3      296.73      447.14     24.03 o 
   7   1   3      464.75      497.36     14.14 o 
   8   1   3    13257.10    12453.22    161.00 o 
   9   1   3    10668.74    10669.51    165.20 o 
  10   1   3    16933.47    16966.96    282.76 o 
  11   1   3      365.26      479.60     27.29 o 
  12   1   3       85.66       93.68     16.66 o 
  13   1   3      112.10      106.04     27.41 o 
  14   1   3       15.73       60.34     24.82 o 
  15   1   3     3292.98     3273.15    132.58 o 
  16   1   3        7.24        1.70     24.01 o 
  17   1   3      694.03      759.08     66.66 o 
 -18   2   3      356.00      448.99     59.59 o 
 -17   2   3       35.98       15.18     34.01 o 
 -16   2   3       88.64       51.10     26.28 o 
 -15   2   3       97.16       57.78     24.29 o 
 -14   2   3     4278.52     4332.86    120.36 o 
 -13   2   3     1750.20     1762.57     59.47 o 
 -12   2   3     8941.73     8412.13    151.95 o 
 -11   2   3     4935.10     4788.83     96.64 o 
 -10   2   3       75.65       33.78     11.69 o 
  -9   2   3     2122.92     2011.31     50.10 o 
  -8   2   3    23864.01    23408.49    383.23 o 
  -7   2   3     9337.30     9994.63    146.81 o 
  -6   2   3    24158.37    25396.96    344.05 o 
  -5   2   3    29479.19    29587.38    369.99 o 
  -4   2   3     5463.06     5814.73     94.64 o 
  -3   2   3    15405.12    16640.07    231.70 o 
  -2   2   3     7683.91     8286.35    126.42 o 
  -1   2   3    47145.36    47523.48    669.65 o 
   0   2   3    29540.82    30244.55    370.21 o 
   1   2   3    36837.87    36972.69    599.51 o 
   2   2   3    10582.13    10976.31    203.65 o 
   3   2   3      649.93      786.91     34.52 o 
   4   2   3    11297.52    11065.66    195.04 o 
   5   2   3    13658.66    14249.80    248.86 o 
   6   2   3    43686.03    44105.11    563.40 o 
   7   2   3     4824.61     4639.94     72.38 o 
   8   2   3     3598.37     3679.63     62.07 o 
   9   2   3      601.75      543.69     19.33 o 
  10   2   3     1331.93     1118.54     40.55 o 
  11   2   3       80.12       95.08     20.90 o 
  12   2   3      661.73      633.01     33.29 o 
  13   2   3     9369.44     9410.51    274.98 o 
  14   2   3      955.52      927.31    122.87 o 
  15   2   3      228.42      177.18     35.58 o 
  16   2   3      582.94      599.89     56.40 o 
  17   2   3      356.31      319.04     47.79 o 
 -18   3   3        9.79      -28.08     41.69 o 
 -17   3   3     3386.70     3366.76    128.81 o 
 -16   3   3      407.09      371.33     44.20 o 
 -15   3   3     3352.19     3102.29    127.75 o 
 -14   3   3      443.86      433.47     43.27 o 
 -13   3   3      494.15      469.13     32.42 o 
 -12   3   3       25.73       21.40     12.88 o 
 -11   3   3       63.55       98.46     17.31 o 
 -10   3   3     2415.88     2482.14     64.30 o 
  -9   3   3     8780.60     8418.66    156.25 o 
  -8   3   3       28.73       55.43     10.15 o 
  -7   3   3      827.73      986.61     27.40 o 
  -6   3   3       44.30       60.98      8.08 o 
  -5   3   3    19291.81    19082.06    261.97 o 
  -4   3   3     2365.80     2998.72     51.86 o 
  -3   3   3   133684.81   122071.85   2845.24 o 
  -2   3   3     2631.81     2777.53     64.73 o 
  -1   3   3     1060.30     1076.33     28.81 o 
   0   3   3        2.30       49.35      6.46 o 
   1   3   3    16189.66    16885.40    211.51 o 
   2   3   3      363.87      489.50     25.73 o 
   3   3   3    37668.34    37469.98    698.28 o 
   4   3   3      102.32       46.43     10.77 o 
   5   3   3        5.40       21.37      8.51 o 
   6   3   3      706.02      754.72     29.30 o 
   7   3   3      807.68      825.08     21.92 o 
   8   3   3     2277.37     2348.12     42.80 o 
   9   3   3     5559.09     5465.92     94.94 o 
  10   3   3      140.17      201.72     23.69 o 
  11   3   3     7684.97     7659.52    157.62 o 
  12   3   3      331.41      413.00     30.30 o 
  13   3   3     1274.71     1387.77    115.19 o 
  14   3   3     2375.42     2205.22    100.12 o 
  15   3   3     7051.63     6913.11    223.27 o 
  16   3   3      142.86      226.48     44.98 o 
  17   3   3     1127.11     1113.67     79.07 o 
 -18   4   3      105.78       69.00     30.03 o 
 -17   4   3       83.66       39.64     27.75 o 
 -16   4   3        3.64       13.35     23.15 o 
 -15   4   3      266.43      181.28     35.02 o 
 -14   4   3     9129.88     9120.17    240.78 o 
 -13   4   3      851.71      849.25     52.84 o 
 -12   4   3    11720.51    11488.66    213.11 o 
 -11   4   3       88.35       80.37     17.36 o 
 -10   4   3      125.06      157.08     21.85 o 
  -9   4   3        2.29        1.58      9.61 o 
  -8   4   3    19070.16    18365.66    278.95 o 
  -7   4   3     2481.31     2445.19     49.54 o 
  -6   4   3    21411.44    20699.97    285.98 o 
  -5   4   3     1955.82     1849.75     38.66 o 
  -4   4   3    10406.84    11818.44    181.70 o 
  -3   4   3     3940.30     4246.02     90.60 o 
  -2   4   3        1.42       29.59     10.68 o 
  -1   4   3     3437.21     3634.52     58.08 o 
   0   4   3     8332.49     7849.35    111.72 o 
   1   4   3    15685.67    16364.81    189.27 o 
   2   4   3    10845.74    11086.86    135.51 o 
   3   4   3       34.72       77.99      8.32 o 
   4   4   3    28945.36    29407.03    323.90 o 
   5   4   3      116.36      139.29     17.34 o 
   6   4   3    34806.21    33311.03    524.27 o 
   7   4   3        0.50       10.65      6.38 o 
   8   4   3    20947.94    20847.92    349.40 o 
   9   4   3      145.87      148.02     11.60 o 
  10   4   3      298.74      287.12     17.66 o 
  11   4   3     1478.85     1437.13     47.59 o 
  12   4   3     7263.26     6953.94    210.85 o 
  13   4   3     1504.33     1418.05     74.32 o 
  14   4   3        8.94       13.53     27.43 o 
  15   4   3      311.79      315.23     42.13 o 
  16   4   3       41.99      106.66     34.01 o 
  17   4   3       21.06       29.95     26.24 o 
 -17   5   3     1370.43     1493.76     84.27 o 
 -16   5   3       15.35       48.73     27.82 o 
 -15   5   3      590.11      764.88     59.79 o 
 -14   5   3     1126.46     1264.39    144.81 o 
 -13   5   3     1464.05     1207.02     77.12 o 
 -12   5   3     3357.81     3401.23    158.13 o 
 -11   5   3      366.98      444.69     32.32 o 
 -10   5   3    14141.18    13598.06    241.82 o 
  -9   5   3     2286.65     2273.10     61.13 o 
  -8   5   3     5059.34     5056.67     94.34 o 
  -7   5   3     1743.66     1848.64     42.48 o 
  -6   5   3      875.23      993.34     28.59 o 
  -5   5   3    33845.50    34575.06    502.31 o 
  -4   5   3     2432.21     2549.40     53.13 o 
  -3   5   3    25526.09    24511.58    329.30 o 
  -2   5   3       14.60       52.58      7.07 o 
  -1   5   3     3987.95     3503.59     60.43 o 
   0   5   3     3156.75     3210.62     48.00 o 
   1   5   3     5518.67     5272.72     72.12 o 
   2   5   3    16269.87    17249.97    197.14 o 
   3   5   3    11466.90    11521.00    143.03 o 
   4   5   3    33278.32    33853.28    373.36 o 
   5   5   3     2750.40     2991.36     42.84 o 
   6   5   3     2063.64     2298.44     61.07 o 
   7   5   3        1.49        2.34      8.79 o 
   8   5   3     8052.50     7892.41    196.41 o 
   9   5   3      765.62      705.96     29.57 o 
  10   5   3     1056.27     1079.92     40.07 o 
  11   5   3     4257.32     4072.48     97.25 o 
  12   5   3     2161.53     1840.15    110.80 o 
  13   5   3      461.68      496.88     44.85 o 
  14   5   3      696.99      732.46     56.78 o 
  15   5   3     2126.45     2161.39    103.72 o 
  16   5   3     1664.90     1733.85     94.30 o 
  17   5   3     1758.79     1794.98     99.08 o 
 -17   6   3       51.85       28.19     55.26 o 
 -16   6   3      290.89      185.76     39.79 o 
 -15   6   3      554.69      487.52     57.44 o 
 -14   6   3     1419.11     1470.77     89.09 o 
 -13   6   3     4076.99     3922.51    154.72 o 
 -12   6   3      756.84      905.92     54.25 o 
 -11   6   3       23.25       29.81     14.39 o 
 -10   6   3      930.07      950.70     39.23 o 
  -9   6   3     1963.65     1886.21     66.41 o 
  -8   6   3     4752.69     4665.52     91.36 o 
  -7   6   3     5424.35     5284.01     98.19 o 
  -6   6   3     2027.42     2192.35     60.42 o 
  -5   6   3    17464.94    17392.02    243.88 o 
  -4   6   3     3077.57     3251.11     90.88 o 
  -3   6   3     2884.21     2818.00     49.77 o 
  -2   6   3     4779.30     5259.37     84.70 o 
  -1   6   3    37405.04    35318.56    416.37 o 
   0   6   3     4005.17     4034.31     63.96 o 
   1   6   3    17922.85    17067.50    209.25 o 
   2   6   3       18.78       73.67     11.01 o 
   3   6   3     2923.37     3081.26     45.81 o 
   4   6   3      108.21       91.03      7.71 o 
   5   6   3     2449.97     2480.21     40.83 o 
   6   6   3     2566.24     2615.59     44.84 o 
   7   6   3     4463.72     4337.57     76.50 o 
   8   6   3      543.18      556.99     33.10 o 
   9   6   3      393.47      416.96     23.12 o 
  10   6   3     3889.68     3832.99     86.86 o 
  11   6   3     4674.89     4757.81    181.79 o 
  12   6   3      346.20      301.43     34.15 o 
  13   6   3    10899.50    10605.13    306.11 o 
  14   6   3      682.31      806.49    103.12 o 
  15   6   3      198.18      221.07     37.82 o 
  16   6   3      694.43      619.58     57.22 o 
 -17   7   3       82.63       54.34     37.11 o 
 -16   7   3     3344.63     3721.36    143.70 o 
 -15   7   3     1149.83      976.97     76.42 o 
 -14   7   3      344.41      411.81     51.95 o 
 -13   7   3       40.97      -11.58     46.07 o 
 -12   7   3     1981.79     1912.22     81.26 o 
 -11   7   3       62.85       69.50     22.89 o 
 -10   7   3    17626.94    17595.08    308.12 o 
  -9   7   3     1780.40     1799.11     71.74 o 
  -8   7   3     3571.16     3765.46     87.85 o 
  -7   7   3     1388.09     1404.69     47.56 o 
  -6   7   3     8369.86     8131.77    129.52 o 
  -5   7   3     1377.51     1346.15     36.92 o 
  -4   7   3     2026.01     1936.21     41.46 o 
  -3   7   3      891.22      912.00     26.18 o 
  -2   7   3     2257.96     2538.83     48.25 o 
  -1   7   3     1541.27     1597.20     32.65 o 
   0   7   3       24.91       40.93      9.57 o 
   1   7   3     1150.17     1260.22     30.10 o 
   2   7   3    31900.43    31483.36    370.85 o 
   3   7   3      193.90      214.70     10.96 o 
   4   7   3    10866.41    10335.54    133.67 o 
   5   7   3       50.29       72.65     10.01 o 
   6   7   3     2007.32     1890.31     40.28 o 
   7   7   3     3493.10     3500.00     67.48 o 
   8   7   3    13583.01    14133.26    217.02 o 
   9   7   3      120.37      124.31     49.30 o 
  10   7   3    10629.93    10377.30    246.20 o 
  11   7   3      850.68      815.91     46.12 o 
  12   7   3      563.13      611.36     47.69 o 
  13   7   3      611.78      634.48     50.49 o 
  14   7   3       81.06      108.01     28.51 o 
  15   7   3       34.45       27.77     25.31 o 
  16   7   3       35.02       27.14     26.53 o 
 -16   8   3       22.82       39.49     39.49 o 
 -15   8   3     1861.73     1739.86    136.03 o 
 -14   8   3     2240.72     2119.43    144.81 o 
 -13   8   3       82.41       19.75     32.91 o 
 -12   8   3      638.75      682.34     78.99 o 
 -11   8   3      171.11      120.67     39.49 o 
 -10   8   3     1332.05     1478.77    105.31 o 
  -9   8   3       20.76      -15.00     15.00 o 
  -8   8   3     2868.39     2807.08     83.01 o 
  -7   8   3    16917.10    17026.06    415.29 o 
  -6   8   3     3970.56     3838.29     88.40 o 
  -5   8   3     4880.26     5180.91     99.18 o 
  -4   8   3     2322.90     2418.10     52.81 o 
  -3   8   3      109.25      156.13     13.05 o 
  -2   8   3      785.24      894.58     32.96 o 
  -1   8   3    25663.83    24765.28    321.28 o 
   0   8   3      549.74      484.97     25.08 o 
   1   8   3     8993.50     8526.95    124.23 o 
   2   8   3      495.50      456.75     20.87 o 
   3   8   3     1861.76     1918.78     36.67 o 
   4   8   3     7561.10     7729.47    106.82 o 
   5   8   3     1450.65     1522.18     35.76 o 
   6   8   3    11027.62    10975.27    194.80 o 
   7   8   3      103.44       98.87     13.71 o 
   8   8   3      899.71      971.15     43.36 o 
   9   8   3     4103.06     3853.33    116.19 o 
  10   8   3       59.17      118.38     23.25 o 
  11   8   3     2944.24     3432.02    181.01 o 
  12   8   3      188.14       84.01     41.69 o 
  13   8   3     1684.60     1767.36     89.26 o 
  14   8   3      331.06      310.87     42.53 o 
  15   8   3      341.62      344.63     45.98 o 
 -15   9   3     1127.28     1200.13    111.90 o 
 -14   9   3     1269.58     1202.33    107.51 o 
 -13   9   3       61.24       37.30     35.10 o 
 -12   9   3      809.91      805.21     83.37 o 
 -11   9   3      129.64      129.45     43.88 o 
 -10   9   3     1258.32     1395.40    107.51 o 
  -9   9   3      309.30      363.49     45.85 o 
  -8   9   3      241.22      366.88     89.96 o 
  -7   9   3      208.74      331.41     35.78 o 
  -6   9   3     2721.15     2671.14     92.47 o 
  -5   9   3    11152.53    10505.21    191.97 o 
  -4   9   3      406.15      373.35     25.39 o 
  -3   9   3    10809.01    10021.68    205.29 o 
  -2   9   3      345.43      369.05     25.15 o 
  -1   9   3     7324.65     7026.97    126.47 o 
   0   9   3     1411.98     1655.99     46.86 o 
   1   9   3     5764.53     5348.90    102.28 o 
   2   9   3     1482.88     1496.72     45.71 o 
   3   9   3     2236.78     2201.01     50.17 o 
   4   9   3     3112.64     3275.06     65.38 o 
   5   9   3     2876.98     2866.18     64.52 o 
   6   9   3      389.35      427.54     24.97 o 
   7   9   3      183.93      186.22     17.51 o 
   8   9   3      992.56     1102.66     43.06 o 
   9   9   3     4391.61     4465.28    111.76 o 
  10   9   3     3023.82     3159.55    124.10 o 
  11   9   3     1511.18     1308.32    160.16 o 
  12   9   3      340.72      276.92     38.87 o 
  13   9   3      415.90      563.55     53.34 o 
  14   9   3      196.37      133.41     40.59 o 
 -14  10   3     1334.07     1513.88    127.25 o 
 -13  10   3      113.49       65.82     39.49 o 
 -12  10   3     4348.89     4638.18    239.15 o 
 -11  10   3     2255.77     1952.69    138.22 o 
 -10  10   3        1.95       -2.19     28.52 o 
  -9  10   3      271.67      228.18     50.46 o 
  -8  10   3     8167.02     7525.79    302.78 o 
  -7  10   3      341.45      344.97     62.69 o 
  -6  10   3     2746.45     2702.98    106.39 o 
  -5  10   3      639.20      636.43     39.07 o 
  -4  10   3      846.91      868.17     55.00 o 
  -3  10   3        8.83       26.60     15.29 o 
  -2  10   3      811.59      807.44     38.23 o 
  -1  10   3      268.70      228.80     22.92 o 
   0  10   3    13348.50    13469.29    241.77 o 
   1  10   3        4.97        4.34     10.95 o 
   2  10   3      114.78       91.79     15.45 o 
   3  10   3     2744.90     2751.58     70.90 o 
   4  10   3     1751.18     1795.91     49.48 o 
   5  10   3      718.56      655.54     34.82 o 
   6  10   3    13389.26    13348.14    312.27 o 
   7  10   3      206.22      210.17     23.87 o 
   8  10   3     4159.03     3885.76    114.84 o 
   9  10   3        3.13       12.07     26.33 o 
  10  10   3      651.99      849.09     74.60 o 
  11  10   3      883.88      919.30     76.79 o 
  12  10   3     1727.25     1904.42    116.28 o 
  13  10   3      252.41      362.01     52.66 o 
 -13  11   3       88.08       24.13     35.10 o 
 -12  11   3       30.59        0.00     30.72 o 
 -11  11   3       78.89       52.66     37.30 o 
 -10  11   3     1097.61     1197.94    105.31 o 
  -9  11   3     3504.17     3378.80    190.88 o 
  -8  11   3     1975.74     1974.63    138.22 o 
  -7  11   3      100.55      112.85     28.15 o 
  -6  11   3      164.52      178.37     26.60 o 
  -5  11   3     1329.53     1442.41     52.58 o 
  -4  11   3      271.50      206.56     23.24 o 
  -3  11   3    11218.52    11291.84    235.53 o 
  -2  11   3     4446.37     4207.70    180.82 o 
  -1  11   3        4.09      -12.31     12.31 o 
   0  11   3        4.94       -7.61     11.40 o 
   1  11   3     1105.14     1070.02     45.79 o 
   2  11   3     5178.16     4973.48    102.11 o 
   3  11   3     6611.53     6493.22    125.10 o 
   4  11   3     1483.98     1332.73     52.58 o 
   5  11   3      424.04      374.58     33.37 o 
   6  11   3      493.50      605.35     64.08 o 
   7  11   3       16.22       12.49     19.49 o 
   8  11   3      117.83      214.34     25.04 o 
   9  11   3      474.54      564.05     34.87 o 
  10  11   3      779.00      897.36     78.99 o 
  11  11   3      845.89      945.63     81.18 o 
  12  11   3       22.40       17.55     28.52 o 
 -12  12   3     1394.66     1627.97    131.64 o 
 -11  12   3      334.99      221.60     57.04 o 
 -10  12   3      120.69      153.58     50.46 o 
  -9  12   3      397.39      476.10     74.60 o 
  -8  12   3      289.54      300.58     61.43 o 
  -7  12   3      965.92     1147.90     90.40 o 
  -6  12   3      708.28      835.23     56.50 o 
  -5  12   3     1235.22     1447.12     55.20 o 
  -4  12   3     2622.10     2566.48     98.24 o 
  -3  12   3      804.32      666.92     42.57 o 
  -2  12   3       15.83       50.46     19.81 o 
  -1  12   3     2769.76     2708.82     71.09 o 
   0  12   3      108.77      105.87     19.22 o 
   1  12   3     4195.92     4214.45     94.05 o 
   2  12   3     3528.60     3400.20     81.18 o 
   3  12   3      287.78      249.12     29.45 o 
   4  12   3      830.17      974.36     47.90 o 
   5  12   3      195.53      129.33     25.95 o 
   6  12   3     1649.25     1707.50     71.11 o 
   7  12   3       53.36       11.78     16.91 o 
   8  12   3      342.06      380.69     33.03 o 
   9  12   3      184.34      324.79     76.79 o 
  10  12   3      255.00      269.87     50.46 o 
  11  12   3     1106.35     1391.01    105.31 o 
 -11  13   3        0.33      -30.72     30.72 o 
 -10  13   3     2554.33     2696.46    177.72 o 
  -9  13   3      466.81      381.76     70.21 o 
  -8  13   3     2746.15     3444.62    204.04 o 
  -7  13   3     1369.08     1215.49    114.09 o 
  -6  13   3      301.52      256.00     40.05 o 
  -5  13   3      145.56      138.80     25.12 o 
  -4  13   3       69.44       69.12     20.31 o 
  -3  13   3       83.73       82.23     18.83 o 
  -2  13   3        4.51       36.17     17.83 o 
  -1  13   3       14.12       20.69     16.38 o 
   0  13   3      381.91      441.70     30.96 o 
   1  13   3      875.90      889.35     40.80 o 
   2  13   3     2450.26     2541.86     70.33 o 
   3  13   3       57.69       31.91     19.83 o 
   4  13   3     3284.43     3100.13    109.09 o 
   5  13   3      337.98      346.93     35.68 o 
   6  13   3        8.73       29.44     20.08 o 
   7  13   3     1028.73      958.11     52.87 o 
   8  13   3     2600.06     3084.82    111.23 o 
   9  13   3       57.62       13.16     32.91 o 
  10  13   3     1241.50     1248.40    105.31 o 
  -9  14   3      110.58       70.21     46.07 o 
  -8  14   3        1.64        2.19     35.10 o 
  -7  14   3     1206.32     1292.28    120.67 o 
  -6  14   3     2122.57     1954.72     86.75 o 
  -5  14   3     2153.25     2246.72     85.20 o 
  -4  14   3     1322.36     1277.88     51.19 o 
  -3  14   3      182.06      160.78     23.03 o 
  -2  14   3      141.62      159.08     25.65 o 
  -1  14   3     3752.89     4258.43    108.43 o 
   0  14   3       53.96       54.28     21.01 o 
   1  14   3     1644.29     1954.53    106.38 o 
   2  14   3       78.30       86.48     23.71 o 
   3  14   3       42.68       10.02     19.34 o 
   4  14   3      502.96      483.07     45.99 o 
   5  14   3     1480.66     1538.33    126.62 o 
   6  14   3      561.31      612.73     47.32 o 
   7  14   3       95.89       96.94     25.63 o 
   8  14   3        0.58       -6.06     18.98 o 
  -7  15   3       23.57        4.39     37.30 o 
  -6  15   3      183.02      139.28     38.69 o 
  -5  15   3     1080.45     1058.95     66.75 o 
  -4  15   3      257.62      294.73     36.09 o 
  -3  15   3     1127.50     1386.29     61.00 o 
  -2  15   3      734.12      661.86     41.21 o 
  -1  15   3      108.90      158.05     26.89 o 
   0  15   3      337.74      294.01     31.87 o 
   1  15   3       22.36        0.77     19.03 o 
   2  15   3      836.54     1109.02     59.40 o 
   3  15   3     1128.07     1177.46     61.03 o 
   4  15   3      241.43      279.52     81.40 o 
   5  15   3      169.91      198.02     54.68 o 
   6  15   3      118.78      173.94     33.76 o 
  -2  16   3      169.41       81.18     81.18 o 
  -1  16   3      319.90      398.05     47.92 o 
   0  16   3       16.96       65.47     30.08 o 
   1  16   3       21.39       39.91     31.60 o 
 -18   0   4     1187.27     1494.13    140.42 o 
 -16   0   4      931.61      960.58    110.80 o 
 -14   0   4     6795.45     6404.54    268.77 o 
 -12   0   4    10681.65    10317.13    255.47 o 
 -10   0   4      307.12      232.17     43.34 o 
  -8   0   4      763.55      631.83     36.47 o 
  -6   0   4      358.97      531.41     33.25 o 
  -4   0   4     1494.98     1777.64     38.03 o 
  -2   0   4    20094.33    20928.28    459.77 o 
   0   0   4   235662.52   203727.69   3828.31 o 
   2   0   4     4566.53     5023.81    168.23 o 
   4   0   4    19593.41    19044.32    334.72 o 
   6   0   4    37025.46    35182.95    598.93 o 
   8   0   4     3914.00     4146.87     85.77 o 
  10   0   4     1602.54     1604.76     92.15 o 
  12   0   4      573.02      588.00     65.82 o 
  14   0   4     3197.13     2810.55    162.36 o 
  16   0   4      220.52      230.37     59.24 o 
 -18   1   4      842.03      810.61     76.78 o 
 -17   1   4      701.47      654.88     66.71 o 
 -16   1   4      720.13      718.56    122.31 o 
 -15   1   4       18.32       15.12     20.23 o 
 -14   1   4       77.09       46.58     22.17 o 
 -13   1   4      254.76      272.04     23.36 o 
 -12   1   4      299.16      336.34     24.22 o 
 -11   1   4     9370.03     9185.20    160.84 o 
 -10   1   4     6968.65     7055.69    127.74 o 
  -9   1   4    13951.26    12508.59    202.71 o 
  -8   1   4     1033.32     1227.41     36.14 o 
  -7   1   4     4141.62     3890.69     89.70 o 
  -6   1   4     4605.24     4683.05     67.69 o 
  -5   1   4    42231.71    43416.91    497.06 o 
  -4   1   4     1162.66     1277.15     23.68 o 
  -3   1   4    53223.56    52922.94    597.55 o 
  -2   1   4    23817.68    23818.40    295.72 o 
  -1   1   4    20051.51    20538.45    293.91 o 
   0   1   4    15604.03    16403.29    190.50 o 
   1   1   4    17738.98    18432.66    201.63 o 
   2   1   4     1538.99     1650.91     26.09 o 
   3   1   4       14.64       26.13      4.85 o 
   4   1   4    43144.10    43755.00    643.92 o 
   5   1   4     4321.15     4674.55     66.11 o 
   6   1   4      173.20      168.34     14.66 o 
   7   1   4     6050.31     6095.04     95.22 o 
   8   1   4     2554.81     2666.83     46.46 o 
   9   1   4    30666.91    30060.89    434.51 o 
  10   1   4      246.27      283.49     20.30 o 
  11   1   4    11566.05    11674.79    225.61 o 
  12   1   4       19.48       27.91     19.35 o 
  13   1   4     1430.57     1415.28    259.99 o 
  14   1   4      165.35      116.96     29.98 o 
  15   1   4     3407.49     3336.63    184.30 o 
  16   1   4     1818.09     1710.80     93.62 o 
  17   1   4      476.72      538.31     66.92 o 
 -18   2   4      567.77      565.14     66.49 o 
 -17   2   4        0.03       -5.57     24.49 o 
 -16   2   4      414.46      410.54     46.19 o 
 -15   2   4       11.67       14.05     20.89 o 
 -14   2   4     4115.78     4120.18    118.08 o 
 -13   2   4      415.42      461.60     28.71 o 
 -12   2   4     1910.25     1778.41     52.70 o 
 -11   2   4     2350.22     2187.21     69.70 o 
 -10   2   4      193.51      186.47     17.59 o 
  -9   2   4    11750.47    11398.65    188.20 o 
  -8   2   4     4265.53     4449.31     78.19 o 
  -7   2   4    25589.19    25428.94    308.60 o 
  -6   2   4     3304.94     4023.58     63.44 o 
  -5   2   4    28337.88    27454.09    345.46 o 
  -4   2   4       92.99      102.03      7.74 o 
  -3   2   4     1376.60     1540.13     26.82 o 
  -2   2   4     2741.68     2728.05     42.47 o 
  -1   2   4    38334.41    39679.18    561.36 o 
   0   2   4    19586.84    19710.90    233.84 o 
   1   2   4     3722.00     3913.74     51.47 o 
   2   2   4    13690.63    14459.95    459.78 o 
   3   2   4     1365.87     1415.33     37.06 o 
   4   2   4     5467.86     5288.03    101.96 o 
   5   2   4     2319.65     2584.50     58.04 o 
   6   2   4    26064.43    27084.27    347.62 o 
   7   2   4    19429.97    19204.98    267.87 o 
   8   2   4     2507.40     2692.89     43.77 o 
   9   2   4      157.84      224.85     18.10 o 
  10   2   4      520.75      558.62     22.97 o 
  11   2   4     8601.94     8609.13    173.52 o 
  12   2   4     1024.36     1040.84     58.99 o 
  13   2   4     9290.79     8879.41    260.83 o 
  14   2   4      104.73       83.14     27.19 o 
  15   2   4      221.78      165.98     37.30 o 
  16   2   4       18.47       20.71     24.25 o 
  17   2   4      167.06      257.67     43.72 o 
 -18   3   4     1763.38     1665.93    188.91 o 
 -17   3   4        0.33        9.80     26.92 o 
 -16   3   4     6278.10     6524.45    195.16 o 
 -15   3   4      770.84      695.99     55.26 o 
 -14   3   4      646.18      569.94     61.12 o 
 -13   3   4        0.39        0.83     14.18 o 
 -12   3   4     1608.05     1722.38     60.34 o 
 -11   3   4       47.09       67.01     17.81 o 
 -10   3   4    18677.72    17838.62    283.01 o 
  -9   3   4     1967.23     1976.36     54.77 o 
  -8   3   4     5407.92     5266.83     95.61 o 
  -7   3   4      163.42      195.74     13.30 o 
  -6   3   4      220.30      248.49     13.99 o 
  -5   3   4      265.96      256.46     12.95 o 
  -4   3   4     9022.63     8683.00    127.14 o 
  -3   3   4    11180.57    10943.13    154.57 o 
  -2   3   4    25759.56    25772.02    344.40 o 
  -1   3   4     2124.43     2294.28     42.83 o 
   0   3   4      149.02      175.20      7.05 o 
   1   3   4      185.89      167.97     11.20 o 
   2   3   4    87039.38    83828.21   1235.49 o 
   3   3   4       83.52       96.02     14.10 o 
   4   3   4    47460.17    48835.38    866.02 o 
   5   3   4     5139.08     5319.74    106.60 o 
   6   3   4       20.97       67.68     13.45 o 
   7   3   4      123.31      169.54     15.12 o 
   8   3   4     5810.64     5397.14    102.01 o 
   9   3   4      274.66      327.44     15.15 o 
  10   3   4     2812.03     2718.30     55.71 o 
  11   3   4      166.68      187.43     18.06 o 
  12   3   4      156.02      170.52     28.39 o 
  13   3   4      215.23      227.50     59.24 o 
  14   3   4      761.01      674.57     54.72 o 
  15   3   4      824.79      793.27     70.21 o 
  16   3   4     3414.45     3207.08    419.06 o 
  17   3   4       65.77      101.56     33.66 o 
 -18   4   4        3.09        5.34     28.00 o 
 -17   4   4      244.51      247.59     42.84 o 
 -16   4   4       34.81       26.84     25.79 o 
 -15   4   4     1423.78     1423.47     76.55 o 
 -14   4   4     2090.53     2101.77     91.08 o 
 -13   4   4     5612.30     5741.51    136.00 o 
 -12   4   4      785.77      724.59     34.52 o 
 -11   4   4      257.27      256.54     23.00 o 
 -10   4   4      490.98      417.70     32.83 o 
  -9   4   4      809.84      838.84     34.41 o 
  -8   4   4     2453.68     2665.20     65.77 o 
  -7   4   4    57706.10    56497.66    813.11 o 
  -6   4   4      255.81      302.69     15.81 o 
  -5   4   4     5779.95     5213.18     95.19 o 
  -4   4   4     2795.06     3179.71     60.94 o 
  -3   4   4      178.58      170.60     13.92 o 
  -2   4   4      743.82      765.09     22.22 o 
  -1   4   4    29170.18    29267.97    383.83 o 
   0   4   4     6418.05     6306.33     93.22 o 
   1   4   4    12548.25    12826.39    165.54 o 
   2   4   4     4399.40     4870.99     69.07 o 
   3   4   4     3950.15     4355.49     76.28 o 
   4   4   4       58.65       31.78      8.67 o 
   5   4   4    19417.55    19011.38    356.20 o 
   6   4   4     1833.11     1929.17     68.11 o 
   7   4   4     7804.21     7889.53    131.50 o 
   8   4   4      408.81      401.81     17.35 o 
   9   4   4     5004.93     4984.40    122.49 o 
  10   4   4       37.42       20.52      7.91 o 
  11   4   4    16605.48    16416.24    307.62 o 
  12   4   4     1312.33     1303.09     67.31 o 
  13   4   4     7326.97     7318.53    223.02 o 
  14   4   4       44.41      103.91     43.88 o 
  15   4   4      461.57      413.11     64.72 o 
  16   4   4      140.50      136.28     32.86 o 
  17   4   4      868.85     1017.44     72.74 o 
 -17   5   4      928.45      854.37    107.77 o 
 -16   5   4     2491.00     2728.73    113.98 o 
 -15   5   4        5.75       16.23     23.25 o 
 -14   5   4      373.59      378.84     43.58 o 
 -13   5   4     1278.94     1118.99     73.96 o 
 -12   5   4     2598.89     2587.67     83.33 o 
 -11   5   4     2113.73     2137.27     63.70 o 
 -10   5   4      994.09      917.01     45.43 o 
  -9   5   4     6604.80     6112.80    124.70 o 
  -8   5   4      655.71      681.45     27.92 o 
  -7   5   4       77.34       88.74     11.80 o 
  -6   5   4     1398.34     1471.95     39.46 o 
  -5   5   4    21300.92    21756.33    301.35 o 
  -4   5   4     8739.53     9084.59    146.96 o 
  -3   5   4    19207.08    19218.35    286.81 o 
  -2   5   4     9353.87     9452.89    140.69 o 
  -1   5   4     7097.19     7369.10    102.18 o 
   0   5   4      191.47      182.41     11.33 o 
   1   5   4      424.73      386.07     14.90 o 
   2   5   4    36901.36    36051.35    417.62 o 
   3   5   4        3.24        7.23      5.51 o 
   4   5   4    21201.21    21684.87    294.38 o 
   5   5   4     1331.46     1408.06     30.55 o 
   6   5   4      440.05      547.25     18.58 o 
   7   5   4     1795.18     1820.76     45.23 o 
   8   5   4    11723.58    11861.82    240.59 o 
   9   5   4    10949.44    10839.31    194.56 o 
  10   5   4       61.96      125.55     14.88 o 
  11   5   4     3072.87     2972.00     76.07 o 
  12   5   4      675.75      625.04     46.18 o 
  13   5   4      223.12      295.58     49.37 o 
  14   5   4      321.92      359.90     87.76 o 
  15   5   4      729.62      815.95     62.49 o 
  16   5   4      844.60      929.20     68.59 o 
 -17   6   4      759.34      641.24     77.95 o 
 -16   6   4      462.68      407.62     51.60 o 
 -15   6   4      345.62      434.76     52.67 o 
 -14   6   4     4844.40     4557.83    176.62 o 
 -13   6   4      404.79      418.57     41.61 o 
 -12   6   4     9835.03    10135.47    396.42 o 
 -11   6   4     4270.54     4002.48    105.58 o 
 -10   6   4      197.52      156.76     19.69 o 
  -9   6   4     1646.07     1593.26     62.49 o 
  -8   6   4     1872.52     1883.08     50.30 o 
  -7   6   4      931.09      959.22     31.24 o 
  -6   6   4      718.92      707.57     25.98 o 
  -5   6   4     9408.58     9440.13    155.93 o 
  -4   6   4      485.44      494.92     28.64 o 
  -3   6   4     5798.63     5971.82     95.16 o 
  -2   6   4     9949.87     9219.11    127.00 o 
  -1   6   4      130.50      127.62     12.37 o 
   0   6   4    32776.73    31380.79    418.34 o 
   1   6   4       83.30      181.02     21.68 o 
   2   6   4     2303.46     1995.45     43.44 o 
   3   6   4     1948.09     2218.57     35.68 o 
   4   6   4     9063.43     8945.79    122.01 o 
   5   6   4     1015.09     1150.48     26.71 o 
   6   6   4    24318.33    23378.06    379.10 o 
   7   6   4     2768.11     2694.86     61.06 o 
   8   6   4     3974.46     3890.62     92.87 o 
   9   6   4      485.68      491.98     23.71 o 
  10   6   4      152.51      189.27     20.91 o 
  11   6   4      150.88      163.57     25.70 o 
  12   6   4      329.27      278.94     34.01 o 
  13   6   4     1356.08     1462.59     74.27 o 
  14   6   4     1934.17     1957.09     91.73 o 
  15   6   4       65.20       18.28     21.59 o 
  16   6   4        8.65       -6.71     24.25 o 
 -17   7   4      337.53      356.43     87.76 o 
 -16   7   4      232.79      260.52     51.37 o 
 -15   7   4        5.73       52.16     29.99 o 
 -14   7   4       29.66       -3.79     22.86 o 
 -13   7   4       22.88      -15.16     26.33 o 
 -12   7   4       11.16       13.16     24.73 o 
 -11   7   4     4405.72     4958.14    129.91 o 
 -10   7   4       66.74       95.34     18.57 o 
  -9   7   4    11947.56    12394.48    227.75 o 
  -8   7   4     6309.53     6122.33    115.40 o 
  -7   7   4       40.72        8.77     10.74 o 
  -6   7   4       58.39       83.87     14.06 o 
  -5   7   4    14801.91    14273.70    226.04 o 
  -4   7   4     4919.21     5009.57     86.50 o 
  -3   7   4    36470.88    34390.61    460.73 o 
  -2   7   4     4945.85     5160.24     80.38 o 
  -1   7   4      758.84      730.65     22.15 o 
   0   7   4      203.93      221.73     14.07 o 
   1   7   4     1742.35     1940.59     39.55 o 
   2   7   4     4022.40     3988.75     58.22 o 
   3   7   4      782.36      793.09     20.43 o 
   4   7   4       69.37      122.45     11.21 o 
   5   7   4     2962.75     2864.11     53.45 o 
   6   7   4       60.95       66.44      9.09 o 
   7   7   4      639.81      706.15     28.98 o 
   8   7   4      275.65      298.83     23.43 o 
   9   7   4    17143.48    17006.12    372.97 o 
  10   7   4       17.36       31.61     15.54 o 
  11   7   4     4488.48     4159.86    142.61 o 
  12   7   4        1.75        5.80     17.85 o 
  13   7   4      781.55      972.96     59.79 o 
  14   7   4     1353.92     1176.83     69.41 o 
  15   7   4     3739.34     4038.14    152.93 o 
 -16   8   4       50.08       13.16     39.49 o 
 -15   8   4        0.22       41.69     39.49 o 
 -14   8   4     2434.13     2424.40    160.16 o 
 -13   8   4        2.64        8.78     30.72 o 
 -12   8   4     3775.94     3979.97    210.63 o 
 -11   8   4       32.32       15.36     30.72 o 
 -10   8   4     1513.51     1385.88    125.06 o 
  -9   8   4     1879.14     1807.75     80.64 o 
  -8   8   4        3.22       35.42     19.74 o 
  -7   8   4     5989.92     5983.56    150.42 o 
  -6   8   4      123.44      153.23     19.63 o 
  -5   8   4     4947.02     5293.90    101.55 o 
  -4   8   4     2928.50     3109.67     62.62 o 
  -3   8   4       14.35       12.33      7.63 o 
  -2   8   4     6870.82     6939.53    111.76 o 
  -1   8   4     2458.76     2307.73     49.04 o 
   0   8   4    14733.22    13881.77    201.18 o 
   1   8   4     2710.65     2703.32     51.82 o 
   2   8   4     4431.10     4507.49     70.27 o 
   3   8   4     1395.56     1424.48     35.55 o 
   4   8   4     7115.17     7523.28    104.60 o 
   5   8   4     2361.11     2308.62     53.29 o 
   6   8   4    13587.30    13351.58    230.78 o 
   7   8   4     1606.86     1493.41     63.34 o 
   8   8   4       55.38       62.34     30.40 o 
   9   8   4      110.27       83.18     19.26 o 
  10   8   4      220.21      219.20     27.93 o 
  11   8   4     2177.28     2485.00    106.41 o 
  12   8   4      656.15      575.06     74.60 o 
  13   8   4     1119.14     1147.47     68.77 o 
  14   8   4     1126.02     1030.30    126.16 o 
  15   8   4      180.83       92.15     31.40 o 
 -15   9   4      459.65      357.63     68.01 o 
 -14   9   4     1189.97     1524.85    122.87 o 
 -13   9   4      243.06      219.40     54.85 o 
 -12   9   4     1764.61     1764.00    127.25 o 
 -11   9   4     1307.57     1474.39    114.09 o 
 -10   9   4     6914.36     6310.03    289.61 o 
  -9   9   4     3434.32     3485.10    205.14 o 
  -8   9   4     1528.22     1594.13     90.63 o 
  -7   9   4     2142.90     2299.42     86.42 o 
  -6   9   4        4.47        2.49     16.06 o 
  -5   9   4     5315.16     5277.04    126.94 o 
  -4   9   4       19.37       31.83     13.31 o 
  -3   9   4      190.69      209.06     20.06 o 
  -2   9   4     9264.37     8876.64    185.04 o 
  -1   9   4        2.71       13.26     11.63 o 
   0   9   4     5819.18     5692.35    115.93 o 
   1   9   4    11219.35    10921.13    181.38 o 
   2   9   4     6537.27     6260.22    163.08 o 
   3   9   4      287.42      251.43     21.83 o 
   4   9   4    17631.38    17097.84    245.75 o 
   5   9   4      383.78      433.23     25.00 o 
   6   9   4      802.02      703.14     36.75 o 
   7   9   4       30.08       16.27     11.72 o 
   8   9   4      750.72      846.56     44.27 o 
   9   9   4     1751.52     1801.70     66.74 o 
  10   9   4       23.06       20.98     21.38 o 
  11   9   4      672.35      779.85    114.09 o 
  12   9   4      513.62      546.64     48.82 o 
  13   9   4      349.81      330.65     88.86 o 
  14   9   4      427.83      370.62     45.72 o 
 -14  10   4       70.01       41.69     39.49 o 
 -13  10   4       47.01      -13.16     32.91 o 
 -12  10   4      773.90      603.36     81.18 o 
 -11  10   4     2275.68     2334.45    155.78 o 
 -10  10   4      100.15       -6.58     30.72 o 
  -9  10   4     4802.39     4891.47    184.83 o 
  -8  10   4      972.68     1041.37     73.72 o 
  -7  10   4     9028.95     8793.22    226.58 o 
  -6  10   4     2115.56     2056.67     84.00 o 
  -5  10   4     6078.97     6221.80    180.38 o 
  -4  10   4     1467.95     1406.43     49.25 o 
  -3  10   4      775.73      715.82     34.83 o 
  -2  10   4       24.94       23.02     15.52 o 
  -1  10   4     5023.29     4834.97    118.70 o 
   0  10   4       70.08       65.83     17.80 o 
   1  10   4      731.46      745.95     35.32 o 
   2  10   4       48.83      108.77     16.21 o 
   3  10   4       94.14       92.27     14.99 o 
   4  10   4       23.16       10.02     13.04 o 
   5  10   4     1644.74     1488.25     59.08 o 
   6  10   4        7.24       30.27     15.46 o 
   7  10   4     5832.29     5644.32    143.64 o 
   8  10   4       73.08       73.21     36.20 o 
   9  10   4       16.32       62.80     25.08 o 
  10  10   4     2363.67     2049.22    116.28 o 
  11  10   4     2601.59     2687.68    142.61 o 
  12  10   4      119.57       96.54     32.91 o 
  13  10   4     4411.04     5210.82    230.37 o 
 -13  11   4       81.16       -4.39     35.10 o 
 -12  11   4      519.20      462.94     74.60 o 
 -11  11   4      210.51      247.93     57.04 o 
 -10  11   4     1201.05     1498.52    120.67 o 
  -9  11   4      248.48      392.73     65.82 o 
  -8  11   4        0.13        0.00     23.91 o 
  -7  11   4       82.42       69.85     32.05 o 
  -6  11   4        2.70        3.42     18.68 o 
  -5  11   4     1178.09     1008.93     91.84 o 
  -4  11   4     1032.37     1005.94     43.42 o 
  -3  11   4      998.52      995.48     43.02 o 
  -2  11   4     4641.29     4827.80    123.32 o 
  -1  11   4     2563.58     2391.45     76.84 o 
   0  11   4       43.38       46.97     17.06 o 
   1  11   4      999.10      956.29     41.66 o 
   2  11   4    12236.91    12121.25    202.79 o 
   3  11   4        0.84        8.17     14.55 o 
   4  11   4     4581.59     4813.18    136.49 o 
   5  11   4      762.32      840.70     45.49 o 
   6  11   4     1037.87     1110.15     51.54 o 
   7  11   4      805.75      838.48     51.28 o 
   8  11   4     3039.52     3020.72    130.68 o 
   9  11   4     1875.26     1946.10    118.48 o 
  10  11   4      230.44      313.75     48.27 o 
  11  11   4      217.39      197.46     41.69 o 
  12  11   4      196.39      186.49     41.69 o 
 -12  12   4      950.89     1070.69    109.70 o 
 -11  12   4       72.25       41.69     37.30 o 
 -10  12   4      332.22      462.94     74.60 o 
  -9  12   4      545.26      362.01     70.21 o 
  -8  12   4     1411.54     1281.31    114.09 o 
  -7  12   4     5686.78     5879.96    219.69 o 
  -6  12   4      271.08      139.83     32.15 o 
  -5  12   4       74.67       64.26     22.62 o 
  -4  12   4      223.69      200.98     25.36 o 
  -3  12   4      946.19      889.40     44.24 o 
  -2  12   4     4265.71     4217.32    116.01 o 
  -1  12   4     1492.75     1532.70     67.40 o 
   0  12   4     3669.86     3743.09    140.19 o 
   1  12   4        8.42       12.86     15.51 o 
   2  12   4     2439.66     2242.30     73.94 o 
   3  12   4     1035.81      929.41     53.06 o 
   4  12   4     1670.64     1810.17    121.03 o 
   5  12   4       70.89      136.48     57.51 o 
   6  12   4      934.12     1099.16     53.15 o 
   7  12   4      251.99      295.70     29.96 o 
   8  12   4     1254.46     1245.06     82.37 o 
   9  12   4      515.50      405.90     57.04 o 
  10  12   4       29.27       61.43     32.91 o 
  11  12   4     1801.17     2077.74    129.45 o 
 -11  13   4     1480.42     1450.25    133.84 o 
 -10  13   4        1.37       13.16     35.10 o 
  -9  13   4     1681.36     2130.40    155.78 o 
  -8  13   4      874.34      745.97     92.15 o 
  -7  13   4      328.33      348.85     68.01 o 
  -6  13   4     1057.21     1129.43     87.92 o 
  -5  13   4     2950.38     2988.52     98.59 o 
  -4  13   4       10.90       17.58     17.94 o 
  -3  13   4     2609.79     2947.98    103.20 o 
  -2  13   4     1035.40     1047.95     48.41 o 
  -1  13   4      734.39      782.74     44.05 o 
   0  13   4      368.46      377.93     31.06 o 
   1  13   4      553.10      512.58     34.83 o 
   2  13   4       26.80       12.46     17.59 o 
   3  13   4      124.19       98.27     23.02 o 
   4  13   4      180.78      215.39     31.36 o 
   5  13   4       12.22        5.24     17.96 o 
   6  13   4      450.33      404.12     36.37 o 
   7  13   4      973.44     1128.47     81.40 o 
   8  13   4      647.51      661.51     64.35 o 
   9  13   4     2662.31     3282.27    179.91 o 
  10  13   4      173.17      125.06     43.88 o 
  -9  14   4       17.11        8.78     37.30 o 
  -8  14   4      129.42      197.46     59.24 o 
  -7  14   4      401.95      375.18     74.60 o 
  -6  14   4      125.99      117.05     42.86 o 
  -5  14   4      152.22      181.83     37.59 o 
  -4  14   4      502.91      530.66     47.08 o 
  -3  14   4      269.42      276.99     27.81 o 
  -2  14   4      290.62      440.15     31.88 o 
  -1  14   4        9.68       18.96     18.54 o 
   0  14   4     4748.91     4891.69    119.43 o 
   1  14   4      856.65      922.95     52.22 o 
   2  14   4       20.27       19.43     18.54 o 
   3  14   4     1442.21     1383.14     84.51 o 
   4  14   4      546.62      592.92     47.88 o 
   5  14   4      682.99      629.89     50.73 o 
   6  14   4     3647.28     4002.88    135.78 o 
   7  14   4       31.31       50.80     36.20 o 
   8  14   4        7.81       39.49     35.10 o 
  -6  15   4       60.33       35.10     31.78 o 
  -5  15   4      534.21      590.78     56.24 o 
  -4  15   4      275.49      349.26     39.08 o 
  -3  15   4     1534.05     2059.56     67.27 o 
  -2  15   4       60.57       65.91     20.86 o 
  -1  15   4      219.39      128.40     23.44 o 
   0  15   4      160.05      154.27     29.56 o 
   1  15   4       79.63       80.12     25.59 o 
   2  15   4     1238.39     1417.71    103.24 o 
   3  15   4        4.37       -7.54     21.86 o 
   4  15   4      682.14      766.78    114.55 o 
   5  15   4      742.78      754.79     54.70 o 
 -17   0   5        0.10       57.04     43.88 o 
 -15   0   5     1698.82     1573.83     98.98 o 
 -13   0   5    18120.92    17193.14    401.08 o 
 -11   0   5     1264.42     1089.60     56.68 o 
  -9   0   5    13010.34    13567.49    364.49 o 
  -7   0   5    67190.78    65039.85   1151.08 o 
  -5   0   5     2273.60     1942.14     43.24 o 
  -3   0   5     3096.02     3378.58    125.59 o 
  -1   0   5     1366.82     1463.78     44.06 o 
   1   0   5     2046.19     2247.00     40.77 o 
   3   0   5     5509.42     6170.48    254.29 o 
   5   0   5    71615.23    69477.98   1198.38 o 
   7   0   5    22927.87    23340.71    468.87 o 
   9   0   5     2887.08     3173.37    249.97 o 
  11   0   5    10998.26    11375.40    310.99 o 
  13   0   5     5146.53     4965.09    236.96 o 
  15   0   5      140.99      116.28     41.69 o 
  17   0   5       18.20       24.13     41.69 o 
 -18   1   5     1909.88     2103.80    138.22 o 
 -17   1   5      106.26      112.16     33.68 o 
 -16   1   5     7070.75     6984.27    179.87 o 
 -15   1   5        1.64       18.37     23.43 o 
 -14   1   5       82.46       90.79     25.02 o 
 -13   1   5       22.92        0.07     12.67 o 
 -12   1   5     3716.70     3665.96     83.56 o 
 -11   1   5     6879.50     6544.14    124.20 o 
 -10   1   5      511.04      480.02     25.29 o 
  -9   1   5      727.65      601.05     27.29 o 
  -8   1   5      395.27      344.07     16.34 o 
  -7   1   5      135.59       65.00      8.48 o 
  -6   1   5      636.42      716.01     20.03 o 
  -5   1   5     3559.80     3706.19     53.79 o 
  -4   1   5    85796.18    85415.98    913.70 o 
  -3   1   5       71.95       99.79      6.27 o 
  -2   1   5    11717.57    11399.32    136.87 o 
  -1   1   5     1117.84     1232.71     25.57 o 
   0   1   5     1420.65     1576.06     24.40 o 
   1   1   5     6843.76     7277.77     91.70 o 
   2   1   5    48342.98    48909.65    503.61 o 
   3   1   5    12811.83    13884.74    207.65 o 
   4   1   5     6039.22     6349.75     77.24 o 
   5   1   5     1724.63     1820.33     33.95 o 
   6   1   5      895.25     1032.78     21.09 o 
   7   1   5     3370.44     3226.17     55.57 o 
   8   1   5      421.92      404.98     15.75 o 
   9   1   5     6900.77     6947.79    122.24 o 
  10   1   5     2943.68     2964.33     72.85 o 
  11   1   5     3235.40     3180.80     98.65 o 
  12   1   5      768.96      829.10     77.89 o 
  13   1   5      198.95      232.13     33.33 o 
  14   1   5     4418.84     4487.07    157.88 o 
  15   1   5      169.31      117.46     31.78 o 
  16   1   5     3766.53     3723.14    146.45 o 
  17   1   5        1.55       23.95     26.85 o 
 -18   2   5      776.09      861.05     69.44 o 
 -17   2   5      195.24      190.46     39.27 o 
 -16   2   5      183.37      171.67     36.94 o 
 -15   2   5     1171.81     1155.28     61.37 o 
 -14   2   5     6494.90     6513.84    164.36 o 
 -13   2   5     1124.29     1117.94     43.48 o 
 -12   2   5      568.25      606.98     31.39 o 
 -11   2   5     3126.24     2745.61     67.75 o 
 -10   2   5       50.67       33.81     12.49 o 
  -9   2   5     6523.80     6273.38    116.35 o 
  -8   2   5     2750.96     2735.37     55.97 o 
  -7   2   5     5179.66     5147.30     73.26 o 
  -6   2   5    20358.75    20963.87    263.89 o 
  -5   2   5     5532.55     5227.15     74.65 o 
  -4   2   5     1697.38     1488.48     27.79 o 
  -3   2   5      968.78     1105.67     21.47 o 
  -2   2   5    64674.38    65263.67    758.78 o 
  -1   2   5      882.09      915.97     18.54 o 
   0   2   5    61111.78    60616.85    749.82 o 
   1   2   5    10229.41    11075.67    135.14 o 
   2   2   5     2210.93     2381.75     62.24 o 
   3   2   5     7846.00     7895.40    130.49 o 
   4   2   5     2861.77     2460.87     59.40 o 
   5   2   5     4428.53     4527.46     81.22 o 
   6   2   5     1916.86     1708.82     29.91 o 
   7   2   5    27429.92    27660.35    382.72 o 
   8   2   5       33.00       92.77     19.06 o 
   9   2   5     1822.05     1850.20     42.59 o 
  10   2   5      451.05      462.52     20.92 o 
  11   2   5      604.41      645.01     31.11 o 
  12   2   5     3016.40     2772.95    105.25 o 
  13   2   5     2035.40     2190.48    108.60 o 
  14   2   5     3151.90     3120.54    124.95 o 
  15   2   5       73.23       54.30     27.80 o 
  16   2   5      307.40      482.33     50.56 o 
  17   2   5        0.08      -20.90     20.90 o 
 -18   3   5      645.35      666.57     62.81 o 
 -17   3   5      665.51      718.10     62.21 o 
 -16   3   5       17.13       21.10     24.66 o 
 -15   3   5     2112.05     2183.27     96.19 o 
 -14   3   5        0.58        5.09     19.11 o 
 -13   3   5      563.32      521.88     34.83 o 
 -12   3   5      175.61      129.54     18.63 o 
 -11   3   5    19395.99    18848.38    301.94 o 
 -10   3   5       61.31       63.73     13.90 o 
  -9   3   5    31686.56    30648.28    462.43 o 
  -8   3   5     7435.62     7741.51    123.93 o 
  -7   3   5      740.84      947.34     40.79 o 
  -6   3   5     3231.85     3232.48     59.68 o 
  -5   3   5     7222.20     7036.35    108.28 o 
  -4   3   5       63.30      111.05      8.61 o 
  -3   3   5    14278.80    14680.64    189.99 o 
  -2   3   5    12125.18    12220.90    171.48 o 
  -1   3   5     1172.68     1257.66     27.53 o 
   0   3   5     9479.69     9407.95    124.07 o 
   1   3   5     7303.67     7483.66     90.42 o 
   2   3   5       70.87      161.73     16.48 o 
   3   3   5    18348.43    17826.04    329.27 o 
   4   3   5      949.89      824.47     29.30 o 
   5   3   5     9183.70     9686.31    296.16 o 
   6   3   5      592.72      564.04     30.60 o 
   7   3   5     9414.48     8661.67    167.15 o 
   8   3   5     1817.18     1943.67     39.04 o 
   9   3   5    25119.47    24634.52    339.53 o 
  10   3   5      252.53      224.17     14.46 o 
  11   3   5     4781.71     4846.50    110.17 o 
  12   3   5       31.01       50.76     20.89 o 
  13   3   5        1.66       -1.23     26.33 o 
  14   3   5       58.19       28.17     23.12 o 
  15   3   5      855.61      904.34     64.29 o 
  16   3   5      800.89      934.58     68.53 o 
  17   3   5      434.99      371.39     48.99 o 
 -18   4   5     2367.18     2704.58    142.06 o 
 -17   4   5       30.17       58.47     30.20 o 
 -16   4   5     1141.16      999.17     67.79 o 
 -15   4   5      295.11      298.67     55.40 o 
 -14   4   5     4592.27     4529.14    128.00 o 
 -13   4   5        5.15       15.41     16.64 o 
 -12   4   5     1740.35     1779.55     69.01 o 
 -11   4   5      718.02      652.26     32.18 o 
 -10   4   5     1529.53     1561.24     50.87 o 
  -9   4   5     1273.79     1339.61     45.29 o 
  -8   4   5     3048.09     2978.01     65.11 o 
  -7   4   5     5037.45     4993.94     86.11 o 
  -6   4   5    18162.64    17346.02    245.14 o 
  -5   4   5     2384.26     2537.64     49.97 o 
  -4   4   5     2820.72     3061.81     56.13 o 
  -3   4   5     3591.83     4051.90     68.08 o 
  -2   4   5    55603.20    55905.76    793.10 o 
  -1   4   5      287.30      352.39     14.83 o 
   0   4   5    42016.77    39700.80    488.66 o 
   1   4   5      226.44      289.66     15.34 o 
   2   4   5     7026.16     7128.02     97.21 o 
   3   4   5     3938.29     4457.82     69.78 o 
   4   4   5     9490.59     9811.64    195.61 o 
   5   4   5     3722.90     4026.66    112.10 o 
   6   4   5     1083.76     1061.55     45.67 o 
   7   4   5     3127.94     3136.09     90.46 o 
   8   4   5      200.43      194.19     11.47 o 
   9   4   5       34.44       40.44     15.01 o 
  10   4   5     1938.04     1856.08     42.00 o 
  11   4   5       14.15       21.99     11.78 o 
  12   4   5     8118.30     8178.15    236.96 o 
  13   4   5       20.82       36.42     21.91 o 
  14   4   5     2794.19     2804.71    113.86 o 
  15   4   5        1.32        4.17     23.04 o 
  16   4   5        1.21       -9.97     22.86 o 
 -17   5   5      213.19      187.98     41.58 o 
 -16   5   5     1108.76     1096.24     73.06 o 
 -15   5   5     1834.85     1722.87     92.44 o 
 -14   5   5     1694.14     1557.73     80.05 o 
 -13   5   5      477.79      571.60     37.98 o 
 -12   5   5      812.31      873.69     48.59 o 
 -11   5   5     6562.39     6964.73    144.61 o 
 -10   5   5      313.97      262.14     23.55 o 
  -9   5   5     7741.60     7359.41    146.18 o 
  -8   5   5      220.13      195.26     17.41 o 
  -7   5   5      387.57      402.26     20.53 o 
  -6   5   5     4761.66     4695.17     82.72 o 
  -5   5   5     3973.13     3779.69     68.72 o 
  -4   5   5    20784.18    21163.80    293.31 o 
  -3   5   5     1744.89     1586.05     35.65 o 
  -2   5   5    25255.35    24473.98    393.24 o 
  -1   5   5     1649.86     1899.46     51.46 o 
   0   5   5    12523.27    12813.67    180.41 o 
   1   5   5     1886.93     1891.00     39.84 o 
   2   5   5     8624.43     8330.60    114.40 o 
   3   5   5    19771.83    19811.47    252.36 o 
   4   5   5    10457.44    10530.39    162.80 o 
   5   5   5     2797.36     2746.74     52.33 o 
   6   5   5      973.69     1111.16     35.59 o 
   7   5   5     1663.71     1604.79     80.75 o 
   8   5   5      102.32      163.64     11.77 o 
   9   5   5    12429.41    12343.82    217.89 o 
  10   5   5     1538.17     1543.25     36.79 o 
  11   5   5      972.36     1095.41     44.85 o 
  12   5   5      108.41       93.41     23.04 o 
  13   5   5      962.56      908.01     55.13 o 
  14   5   5      419.41      494.81     55.95 o 
  15   5   5      892.13      778.27     59.66 o 
  16   5   5     3588.65     3388.29    138.62 o 
 -17   6   5      283.69      311.83     48.80 o 
 -16   6   5       22.27       20.00     26.40 o 
 -15   6   5     1973.83     2119.25    120.97 o 
 -14   6   5      987.78     1050.24     67.54 o 
 -13   6   5     4940.68     5148.20    285.18 o 
 -12   6   5     1057.09      950.77     50.27 o 
 -11   6   5     4516.97     4768.02    110.20 o 
 -10   6   5      521.32      418.42     28.65 o 
  -9   6   5    10816.40    10293.49    193.82 o 
  -8   6   5       30.53       18.15     11.06 o 
  -7   6   5    17843.46    17748.57    256.56 o 
  -6   6   5    12868.59    13377.34    247.62 o 
  -5   6   5     6189.17     6035.84    100.76 o 
  -4   6   5      438.55      456.61     24.04 o 
  -3   6   5        0.48        7.43      7.26 o 
  -2   6   5     4194.47     4006.44     65.05 o 
  -1   6   5      193.99      236.80     12.27 o 
   0   6   5     7812.43     7779.42    142.04 o 
   1   6   5     6665.92     6664.35    103.31 o 
   2   6   5      334.23      569.64     21.98 o 
   3   6   5     4083.11     4136.59     65.22 o 
   4   6   5     6905.53     7146.86    119.30 o 
   5   6   5    12283.27    11833.19    184.46 o 
   6   6   5      195.89      226.16     20.39 o 
   7   6   5    33267.08    32834.75    524.11 o 
   8   6   5      276.74      329.90     22.36 o 
   9   6   5      264.59      313.28     17.67 o 
  10   6   5     3255.71     2955.47     69.76 o 
  11   6   5     2008.43     2021.82     81.73 o 
  12   6   5      990.00     1056.09     56.73 o 
  13   6   5     2617.39     2968.97    113.65 o 
  14   6   5      119.64       49.02     28.52 o 
  15   6   5        0.09       -5.62     21.38 o 
  16   6   5       75.91       91.82     37.30 o 
 -17   7   5       98.57       76.22     44.98 o 
 -16   7   5     3057.45     3467.78    233.66 o 
 -15   7   5      256.74      158.34     66.92 o 
 -14   7   5       89.23      100.93     43.88 o 
 -13   7   5      246.08      186.49     50.46 o 
 -12   7   5     1362.42     1195.78     80.09 o 
 -11   7   5      216.84      218.58     34.53 o 
 -10   7   5        1.54        9.85     15.46 o 
  -9   7   5     1084.20     1008.12     42.89 o 
  -8   7   5      984.31     1109.04     44.44 o 
  -7   7   5       11.10       -6.98     10.71 o 
  -6   7   5     3408.57     3242.53     71.70 o 
  -5   7   5       69.05       69.40     14.26 o 
  -4   7   5    28007.90    26944.06    442.62 o 
  -3   7   5     1120.64     1160.01     51.94 o 
  -2   7   5    13907.61    13792.23    185.97 o 
  -1   7   5     2710.44     2824.09     55.01 o 
   0   7   5     1971.71     1940.12     46.93 o 
   1   7   5     2316.79     2583.19     51.99 o 
   2   7   5    25267.47    25082.11    321.25 o 
   3   7   5     1727.46     1744.68     39.41 o 
   4   7   5     5820.31     5707.02     93.19 o 
   5   7   5      145.86      164.87     14.87 o 
   6   7   5      187.44      183.88     15.48 o 
   7   7   5       24.14       10.22     10.24 o 
   8   7   5     1889.92     1775.56     48.06 o 
   9   7   5      405.95      412.57     24.87 o 
  10   7   5      558.75      504.70     42.44 o 
  11   7   5        8.94       -3.66     15.70 o 
  12   7   5      896.02      796.28     51.37 o 
  13   7   5      226.74      159.06     27.66 o 
  14   7   5     3414.08     3800.83    182.10 o 
  15   7   5      158.78      131.47     29.62 o 
 -16   8   5       61.12       18.31     36.12 o 
 -15   8   5       93.20      166.75     57.04 o 
 -14   8   5     1867.39     1753.03    138.22 o 
 -13   8   5     7924.48     8056.47    364.21 o 
 -12   8   5      455.31      469.52     70.21 o 
 -11   8   5      615.03      683.28     75.69 o 
 -10   8   5     2174.20     2133.46    107.53 o 
  -9   8   5        8.36      -14.76     16.45 o 
  -8   8   5      695.03      622.32     37.80 o 
  -7   8   5    19203.31    18763.43    362.42 o 
  -6   8   5      751.97      874.18     54.32 o 
  -5   8   5      251.95      271.08     25.49 o 
  -4   8   5       72.06      107.19     16.29 o 
  -3   8   5      758.81      750.31     36.46 o 
  -2   8   5    10213.48    10084.05    153.99 o 
  -1   8   5       48.24       65.24     10.47 o 
   0   8   5     6276.77     6041.06    100.21 o 
   1   8   5     2345.80     2274.35     51.19 o 
   2   8   5     2723.21     2593.46     56.98 o 
   3   8   5      460.35      463.83     20.18 o 
   4   8   5      201.61      276.35     41.68 o 
   5   8   5    15670.02    15242.47    300.19 o 
   6   8   5      408.39      473.17     33.47 o 
   7   8   5     1495.66     1498.02     84.87 o 
   8   8   5     2099.33     2250.57    111.15 o 
   9   8   5      136.13      136.12     20.58 o 
  10   8   5      219.14      203.94     32.91 o 
  11   8   5     8465.61     8691.52    256.73 o 
  12   8   5     3754.25     3721.47    263.28 o 
  13   8   5      230.04      246.07     62.53 o 
  14   8   5      478.54      428.75     84.47 o 
 -15   9   5      745.55      987.31    107.51 o 
 -14   9   5      196.49      125.06     48.27 o 
 -13   9   5       53.79       -4.39     30.72 o 
 -12   9   5      116.03       98.73     43.88 o 
 -11   9   5     6053.19     6257.37    296.19 o 
 -10   9   5      468.54      495.60     54.72 o 
  -9   9   5     6989.77     7079.10    243.23 o 
  -8   9   5     4633.35     4752.77    180.79 o 
  -7   9   5      221.43      306.86     29.57 o 
  -6   9   5       55.11       39.04     18.87 o 
  -5   9   5     2726.09     2394.12     88.72 o 
  -4   9   5    10853.67    10592.58    257.40 o 
  -3   9   5     2117.55     2064.93     66.58 o 
  -2   9   5      333.26      349.28     24.32 o 
  -1   9   5     2706.27     2686.94     69.04 o 
   0   9   5      319.08      293.51     22.46 o 
   1   9   5      964.59      908.99     41.09 o 
   2   9   5     5781.53     5802.82    129.39 o 
   3   9   5    10274.51     9770.10    178.87 o 
   4   9   5      847.21      889.01     32.38 o 
   5   9   5     1013.08      827.98     41.27 o 
   6   9   5     1526.31     1547.76     59.07 o 
   7   9   5     2620.13     2693.88     82.46 o 
   8   9   5     1065.72     1121.98     50.36 o 
   9   9   5     6146.52     6230.88    151.71 o 
  10   9   5       26.22       25.76     19.81 o 
  11   9   5     1675.27     1770.47     83.72 o 
  12   9   5      564.36      549.02     46.46 o 
  13   9   5      244.05      381.25     42.29 o 
  14   9   5      357.12      466.95     47.95 o 
 -14  10   5      952.31      965.37    107.51 o 
 -13  10   5        1.91       30.72     35.10 o 
 -12  10   5      572.02      671.37     87.76 o 
 -11  10   5      533.81      530.95     76.79 o 
 -10  10   5       42.56       68.01     43.88 o 
  -9  10   5      582.72      642.85     62.20 o 
  -8  10   5      278.29      341.23     66.92 o 
  -7  10   5      723.18      654.79     65.91 o 
  -6  10   5     5641.31     5727.72    165.01 o 
  -5  10   5      178.16      178.67     29.47 o 
  -4  10   5       36.79       83.56     23.48 o 
  -3  10   5     1420.48     1482.82     50.42 o 
  -2  10   5    11078.56    10579.16    194.38 o 
  -1  10   5      977.46      996.80     59.11 o 
   0  10   5    17899.96    17041.75    326.73 o 
   1  10   5     4818.36     4815.43    116.36 o 
   2  10   5     1547.26     1357.67     66.19 o 
   3  10   5       24.11       43.31     15.16 o 
   4  10   5     2390.06     2322.55     77.75 o 
   5  10   5      723.84      732.93    100.93 o 
   6  10   5      104.03      149.26     48.27 o 
   7  10   5      762.48      895.04     63.19 o 
   8  10   5       68.64       67.39     24.45 o 
   9  10   5      671.02      655.37     52.35 o 
  10  10   5      493.53      658.21     59.24 o 
  11  10   5      108.73       35.10     26.33 o 
  12  10   5     1116.26     1123.34     81.18 o 
  13  10   5      251.52      261.09     43.88 o 
 -13  11   5       49.07       35.10     39.49 o 
 -12  11   5       97.13      136.03     50.46 o 
 -11  11   5     1675.47     1788.13    138.22 o 
 -10  11   5     1542.15     1430.51    120.67 o 
  -9  11   5     7863.21     8371.49    493.66 o 
  -8  11   5      529.69      487.31     58.83 o 
  -7  11   5      269.19      215.68     35.84 o 
  -6  11   5     1316.20     1170.78     65.55 o 
  -5  11   5      852.70      818.08     54.23 o 
  -4  11   5      794.83      841.90     77.94 o 
  -3  11   5     1729.01     1860.63     71.97 o 
  -2  11   5      439.51      552.94     41.47 o 
  -1  11   5     3263.79     3166.47     92.18 o 
   0  11   5      266.06      229.56     26.14 o 
   1  11   5      965.96     1024.53     47.34 o 
   2  11   5     1317.81     1283.32     66.28 o 
   3  11   5     1307.41     1259.04     51.71 o 
   4  11   5     1434.97     1471.36     61.80 o 
   5  11   5     1463.87     1388.10     85.57 o 
   6  11   5     1454.69     1419.23     82.37 o 
   7  11   5     3244.75     3340.18    185.40 o 
   8  11   5     1718.41     1534.83    149.19 o 
   9  11   5     6218.55     6470.38    247.93 o 
  10  11   5       67.39       61.43     30.72 o 
  11  11   5      138.75      168.94     39.49 o 
  12  11   5       66.55       21.94     28.52 o 
 -12  12   5        8.98       21.94     39.49 o 
 -11  12   5       30.85       26.33     37.30 o 
 -10  12   5     2229.29     1998.76    151.39 o 
  -9  12   5      673.27      546.31     83.37 o 
  -8  12   5     1078.54     1059.19    177.72 o 
  -7  12   5     4210.28     4053.37    405.90 o 
  -6  12   5     2369.75     2247.61     95.67 o 
  -5  12   5      869.43      859.59     58.35 o 
  -4  12   5      830.39      847.16     57.75 o 
  -3  12   5      343.13      332.82     34.07 o 
  -2  12   5     2111.10     2329.24     71.04 o 
  -1  12   5       56.97       31.20     18.73 o 
   0  12   5     2452.73     2589.59     96.90 o 
   1  12   5      197.05      235.20     25.22 o 
   2  12   5        0.19       37.08     16.79 o 
   3  12   5      253.67      262.23     31.62 o 
   4  12   5     1838.87     1841.81     74.56 o 
   5  12   5     2934.63     2972.38    135.56 o 
   6  12   5      772.40      776.94     66.04 o 
   7  12   5     3923.69     3833.47    221.60 o 
   8  12   5      326.68      251.13     41.01 o 
   9  12   5       29.10       36.39     27.27 o 
  10  12   5      335.84      265.48     48.27 o 
  11  12   5      689.29      923.69     83.37 o 
 -11  13   5      115.12        8.78     41.69 o 
 -10  13   5       59.27       74.60     46.07 o 
  -9  13   5       15.34       74.60     41.69 o 
  -8  13   5       31.11       32.91     39.49 o 
  -7  13   5        6.87      -15.19     27.91 o 
  -6  13   5      341.20      434.53     61.57 o 
  -5  13   5      746.77      850.83     61.95 o 
  -4  13   5     2816.64     2972.07    116.15 o 
  -3  13   5      114.91       90.67     29.13 o 
  -2  13   5     3718.43     3966.54    190.33 o 
  -1  13   5      594.24      521.68     35.63 o 
   0  13   5      756.69      732.75     67.79 o 
   1  13   5      574.16      467.80     46.24 o 
   2  13   5     4064.45     4176.76    115.14 o 
   3  13   5      645.98      769.40     50.49 o 
   4  13   5      389.70      472.85     56.73 o 
   5  13   5       10.94       32.33     30.74 o 
   6  13   5      163.56      192.92     42.76 o 
   7  13   5       49.24       46.12     32.18 o 
   8  13   5        2.99       -4.83     24.20 o 
   9  13   5      295.90      307.16     54.85 o 
  -9  14   5     1172.01     1408.57    131.64 o 
  -8  14   5       78.51      122.87     52.66 o 
  -7  14   5      823.24      978.54    111.90 o 
  -6  14   5      602.19      515.97     67.47 o 
  -5  14   5     1069.29     1192.25     75.83 o 
  -4  14   5      275.02      200.45     52.56 o 
  -3  14   5      504.52      448.37     41.47 o 
  -2  14   5        2.36        7.31     17.50 o 
  -1  14   5       59.94       78.12     28.61 o 
   0  14   5      917.25      827.95     63.29 o 
   1  14   5     1227.83     1235.67     73.32 o 
   2  14   5      607.72      570.68     56.94 o 
   3  14   5      213.96      273.75     50.17 o 
   4  14   5     1623.78     1547.35    111.90 o 
   5  14   5     1414.59     1820.55    204.04 o 
   6  14   5       15.03       55.27     34.90 o 
   7  14   5     2263.64     2579.68    134.33 o 
  -6  15   5      141.19      107.51     61.43 o 
  -5  15   5      134.52      126.04     47.13 o 
  -4  15   5     2349.54     2627.05    128.98 o 
  -3  15   5      587.83      658.27     50.15 o 
  -2  15   5       65.10      112.30     25.23 o 
  -1  15   5      208.28      233.57     30.55 o 
   0  15   5       29.73       -2.31     20.55 o 
   1  15   5      905.94      896.35    109.87 o 
   2  15   5      803.98      869.48     82.80 o 
   3  15   5      376.28      357.99     80.08 o 
   4  15   5      282.96      353.06     57.54 o 
   5  15   5       43.67       53.39     37.82 o 
 -18   0   6      773.06      792.04    105.31 o 
 -16   0   6      891.97      750.09     74.28 o 
 -14   0   6      563.94      553.06     60.91 o 
 -12   0   6      453.51      413.64     38.94 o 
 -10   0   6      497.75      513.08     38.82 o 
  -8   0   6    29273.73    30212.98    684.66 o 
  -6   0   6    66416.24    62882.87    934.74 o 
  -4   0   6      911.95     1124.42     39.60 o 
  -2   0   6    18584.99    18985.51    323.92 o 
   0   0   6   132750.34   118645.09   2410.89 o 
   2   0   6      183.24      205.13      9.87 o 
   4   0   6      127.81      244.79     12.38 o 
   6   0   6      627.34      589.93     21.97 o 
   8   0   6     7576.22     8153.42    178.53 o 
  10   0   6     1831.44     1773.30    102.02 o 
  12   0   6    15935.13    15851.85    592.39 o 
  14   0   6     2491.41     2343.22    149.19 o 
  16   0   6        5.23       15.36     35.10 o 
 -18   1   6      991.37      858.51     83.41 o 
 -17   1   6     2331.10     2700.24    115.44 o 
 -16   1   6       30.00        6.61     22.81 o 
 -15   1   6     7093.83     6741.68    173.19 o 
 -14   1   6      275.48      231.35     32.18 o 
 -13   1   6     2189.37     2274.99     75.26 o 
 -12   1   6       38.64       28.59     14.09 o 
 -11   1   6    15431.32    15181.00    250.19 o 
 -10   1   6      214.09      187.72     25.37 o 
  -9   1   6    10775.40    10099.74    162.82 o 
  -8   1   6     5603.17     5350.38     87.91 o 
  -7   1   6      184.57      237.49     11.81 o 
  -6   1   6    14095.52    14475.60    168.56 o 
  -5   1   6     1076.72     1288.41     24.34 o 
  -4   1   6     1697.96     1886.21     31.31 o 
  -3   1   6    17961.30    18636.06    208.44 o 
  -2   1   6    26239.07    26097.79    302.34 o 
  -1   1   6     2021.18     1948.06     35.56 o 
   0   1   6     4909.11     4655.27     61.09 o 
   1   1   6    43148.48    44391.68    504.13 o 
   2   1   6        4.54       21.54      3.14 o 
   3   1   6    67006.38    66874.71    696.11 o 
   4   1   6      414.26      548.16     10.65 o 
   5   1   6     4821.98     4973.58    114.44 o 
   6   1   6     2166.79     2358.76     36.31 o 
   7   1   6     9253.45     9031.47    127.85 o 
   8   1   6     2266.74     2356.66     50.09 o 
   9   1   6     7841.77     7319.92    128.15 o 
  10   1   6     4699.99     4677.68    102.99 o 
  11   1   6       20.18       29.53     13.62 o 
  12   1   6       18.65       34.67     19.35 o 
  13   1   6      166.20      145.06     31.81 o 
  14   1   6      307.01      272.45     59.24 o 
  15   1   6      932.89      941.06    110.80 o 
  16   1   6     1749.17     1788.96    112.99 o 
  17   1   6     1514.06     1354.77     85.16 o 
 -18   2   6       49.23       60.23     32.92 o 
 -17   2   6      381.34      425.06     51.68 o 
 -16   2   6       19.47       29.18     23.94 o 
 -15   2   6     5355.26     5227.80    146.56 o 
 -14   2   6        0.02        7.79     16.79 o 
 -13   2   6     8390.29     8103.46    160.89 o 
 -12   2   6        9.20       25.34     13.64 o 
 -11   2   6     4811.24     4409.68     94.74 o 
 -10   2   6      142.98      183.30     18.68 o 
  -9   2   6    11048.39    11194.82    188.30 o 
  -8   2   6     7395.05     7165.16    117.19 o 
  -7   2   6     1490.69     1689.35     33.69 o 
  -6   2   6     5952.77     5768.44     79.57 o 
  -5   2   6     5154.06     5490.22     77.79 o 
  -4   2   6      223.03      143.55      8.59 o 
  -3   2   6      239.27      247.75     10.28 o 
  -2   2   6     4574.68     4460.39     63.09 o 
  -1   2   6    45162.73    46576.88    544.92 o 
   0   2   6     7345.53     6956.05     87.74 o 
   1   2   6    13998.46    14218.47    221.98 o 
   2   2   6      571.63      571.05     14.17 o 
   3   2   6      984.73      890.37     18.82 o 
   4   2   6        1.43       12.29      3.07 o 
   5   2   6    28408.43    27881.70    386.85 o 
   6   2   6     4732.65     4612.38     72.63 o 
   7   2   6    17375.26    16756.31    258.73 o 
   8   2   6      944.92      905.19     24.44 o 
   9   2   6      202.75      196.51     13.47 o 
  10   2   6      114.01      115.79     17.28 o 
  11   2   6       71.28       58.72     18.50 o 
  12   2   6     7592.13     7580.22    225.06 o 
  13   2   6       47.34       73.89     23.12 o 
  14   2   6     1872.70     1757.65     86.97 o 
  15   2   6      151.95      222.07     37.32 o 
  16   2   6      412.41      422.61     49.55 o 
 -18   3   6     1337.50     1293.96     83.83 o 
 -17   3   6     1343.08     1462.35     86.23 o 
 -16   3   6      869.35      885.67     65.86 o 
 -15   3   6       61.00       39.27     23.89 o 
 -14   3   6        0.49       -1.00     16.28 o 
 -13   3   6     1061.87      909.28     45.43 o 
 -12   3   6     1919.93     1823.37     55.32 o 
 -11   3   6     4915.60     4758.40    100.11 o 
 -10   3   6     6703.04     6594.85    124.93 o 
  -9   3   6      538.31      509.35     24.22 o 
  -8   3   6     8797.16     8403.69    127.55 o 
  -7   3   6       49.58       65.01     10.07 o 
  -6   3   6    17161.55    17959.89    224.93 o 
  -5   3   6     3507.73     3657.04     57.75 o 
  -4   3   6    65388.09    64293.72    748.33 o 
  -3   3   6     1518.64     1655.09     33.26 o 
  -2   3   6    20477.56    20422.86    281.22 o 
  -1   3   6      569.90      636.35     17.11 o 
   0   3   6     2364.75     2386.43     36.92 o 
   1   3   6      478.83      460.61     12.56 o 
   2   3   6    15742.72    16129.71    195.19 o 
   3   3   6       24.37       24.73      6.02 o 
   4   3   6       39.81       64.02      9.96 o 
   5   3   6      885.11      837.42     31.56 o 
   6   3   6        2.05       18.53     14.82 o 
   7   3   6     5587.58     5744.26    117.94 o 
   8   3   6    12690.66    12172.84    178.45 o 
   9   3   6      385.01      387.38     18.64 o 
  10   3   6    14993.11    14921.87    233.66 o 
  11   3   6      750.90      754.05     35.54 o 
  12   3   6      140.10      172.29     37.30 o 
  13   3   6     1992.04     1965.58     88.03 o 
  14   3   6     4347.08     4690.48    162.27 o 
  15   3   6      295.71      369.42     43.81 o 
  16   3   6     2324.11     2487.10    113.34 o 
 -18   4   6      139.02      112.99     39.13 o 
 -17   4   6        7.73       23.61     27.05 o 
 -16   4   6        4.12       15.75     24.55 o 
 -15   4   6     1616.09     1595.95     83.45 o 
 -14   4   6      794.56      878.68     46.55 o 
 -13   4   6    20144.81    20310.21    363.40 o 
 -12   4   6      843.77      747.20     36.25 o 
 -11   4   6      251.51      213.87     21.43 o 
 -10   4   6        3.77      -10.49     10.49 o 
  -9   4   6      573.80      586.52     26.10 o 
  -8   4   6      818.83      802.96     30.92 o 
  -7   4   6    11342.80    11355.59    170.70 o 
  -6   4   6     3431.52     3361.94     63.89 o 
  -5   4   6      661.42      620.12     30.12 o 
  -4   4   6      356.46      393.80     16.20 o 
  -3   4   6      837.89      789.10     23.24 o 
  -2   4   6     2140.80     2063.67     44.56 o 
  -1   4   6    37078.59    36582.78    456.15 o 
   0   4   6      366.97      353.95     11.44 o 
   1   4   6    23304.95    23294.90    278.48 o 
   2   4   6     2318.85     2621.25     36.04 o 
   3   4   6      472.41      475.07     36.40 o 
   4   4   6     1531.37     2005.01    128.69 o 
   5   4   6    49187.59    47433.74    903.62 o 
   6   4   6     6011.27     6366.30    151.05 o 
   7   4   6     9389.27     9317.61    181.72 o 
   8   4   6      944.89      913.12     45.64 o 
   9   4   6      221.01      246.77     19.46 o 
  10   4   6       79.71       85.99     21.10 o 
  11   4   6     2394.83     2391.26     69.06 o 
  12   4   6     2670.28     2751.63    102.58 o 
  13   4   6      780.51      838.92     54.38 o 
  14   4   6       76.62       56.01     23.11 o 
  15   4   6       35.59       -6.37     23.12 o 
  16   4   6       20.66       58.96     28.22 o 
 -17   5   6     1275.01     1452.21    155.20 o 
 -16   5   6      337.96      318.68     45.72 o 
 -15   5   6      909.55     1112.85     89.35 o 
 -14   5   6      314.03      260.06     29.88 o 
 -13   5   6       65.94       76.12     21.15 o 
 -12   5   6      485.83      590.05     38.18 o 
 -11   5   6     9980.19     9985.98    179.53 o 
 -10   5   6     4109.96     4385.95    101.62 o 
  -9   5   6     4604.13     4541.58    102.17 o 
  -8   5   6     3568.20     3522.39     75.26 o 
  -7   5   6      502.28      477.84     23.50 o 
  -6   5   6     3415.75     3341.11     64.84 o 
  -5   5   6       80.03       72.80     10.96 o 
  -4   5   6    29650.89    29165.57    370.09 o 
  -3   5   6     2282.33     2309.26     47.03 o 
  -2   5   6     4632.56     4404.55     74.21 o 
  -1   5   6        6.52       23.79      6.55 o 
   0   5   6      125.17      150.41     11.20 o 
   1   5   6    18070.21    18442.11    234.79 o 
   2   5   6     6806.33     6843.87     96.95 o 
   3   5   6    17266.91    17136.96    220.81 o 
   4   5   6      223.17      218.81     25.26 o 
   5   5   6     6727.30     6678.68    138.01 o 
   6   5   6       36.48       37.55     16.06 o 
   7   5   6     3759.98     3345.31     98.73 o 
   8   5   6      580.06      553.67     39.18 o 
   9   5   6     1716.95     1710.87     55.53 o 
  10   5   6     6172.47     6032.45    118.17 o 
  11   5   6      783.89      759.11     33.10 o 
  12   5   6      225.97      218.56     27.47 o 
  13   5   6       37.00       61.37     25.23 o 
  14   5   6     2720.50     2913.03    147.00 o 
  15   5   6     1530.48     1432.67     78.68 o 
  16   5   6     1512.68     1473.40     83.20 o 
 -17   6   6      267.55      286.69     57.92 o 
 -16   6   6        5.30       -8.18     30.48 o 
 -15   6   6      993.55     1151.81     74.92 o 
 -14   6   6       89.39       32.09     25.26 o 
 -13   6   6      313.16      319.10     35.31 o 
 -12   6   6      505.76      535.32     45.60 o 
 -11   6   6     1166.86     1244.48     49.31 o 
 -10   6   6       11.74        7.49     13.89 o 
  -9   6   6     3928.83     3797.76     92.26 o 
  -8   6   6    16783.80    16748.93    301.27 o 
  -7   6   6      760.03      794.98     32.67 o 
  -6   6   6    18014.67    17871.58    257.19 o 
  -5   6   6      643.84      709.63     30.64 o 
  -4   6   6     2031.44     2048.73     42.83 o 
  -3   6   6     1990.77     2216.22     47.35 o 
  -2   6   6    18261.45    17174.36    242.30 o 
  -1   6   6      240.99      189.38     12.43 o 
   0   6   6    25433.21    25789.40    379.43 o 
   1   6   6     3573.25     3433.81     61.88 o 
   2   6   6      664.27      618.99     19.69 o 
   3   6   6     1095.08     1034.78     28.84 o 
   4   6   6       17.65       27.55      7.36 o 
   5   6   6     3374.89     3389.84     71.32 o 
   6   6   6     6453.67     6235.24    116.09 o 
   7   6   6     1296.96     1255.47     34.02 o 
   8   6   6     1477.00     1469.84     37.35 o 
   9   6   6     1241.61     1184.36     33.21 o 
  10   6   6     3179.90     3214.20    135.22 o 
  11   6   6      894.66      810.81     46.23 o 
  12   6   6     7970.83     8003.22    300.58 o 
  13   6   6      230.88      245.37     78.99 o 
  14   6   6     3255.92     3331.89    124.60 o 
  15   6   6      546.83      524.57     70.21 o 
 -16   7   6      836.91      812.70     80.32 o 
 -15   7   6     1506.22     1821.13    250.12 o 
 -14   7   6      261.92      165.48     45.82 o 
 -13   7   6      236.65      186.49     52.66 o 
 -12   7   6        0.35       15.73     51.56 o 
 -11   7   6     9907.46     9412.20    344.46 o 
 -10   7   6      165.05      167.41     30.51 o 
  -9   7   6     3860.10     4015.06    139.62 o 
  -8   7   6      245.90      291.34     24.80 o 
  -7   7   6       47.44       55.15     13.95 o 
  -6   7   6      237.18      262.88     20.45 o 
  -5   7   6       16.55        9.73      9.29 o 
  -4   7   6     4423.33     4203.13     84.46 o 
  -3   7   6     5284.42     5242.86    108.66 o 
  -2   7   6       23.57      136.95     15.54 o 
  -1   7   6     2417.03     2543.20     47.72 o 
   0   7   6     1825.32     1856.21     42.34 o 
   1   7   6    18817.49    18616.34    279.46 o 
   2   7   6      161.25      159.85     18.96 o 
   3   7   6    28749.11    28311.39    384.12 o 
   4   7   6        0.64        3.36      7.56 o 
   5   7   6     5620.54     5326.34     94.42 o 
   6   7   6     3104.40     3149.09     74.75 o 
   7   7   6     6719.34     7027.70    133.21 o 
   8   7   6      749.64      778.60     28.62 o 
   9   7   6     4557.40     4692.85     93.55 o 
  10   7   6       29.26       48.17     15.85 o 
  11   7   6      126.74      134.47     34.01 o 
  12   7   6      174.28      162.61     83.37 o 
  13   7   6        0.25       -5.56     30.72 o 
  14   7   6      169.76      192.46     51.56 o 
  15   7   6      235.83      276.21     35.86 o 
 -16   8   6      233.39      204.99     54.77 o 
 -15   8   6      373.24      337.88     60.05 o 
 -14   8   6       39.75       57.04     46.07 o 
 -13   8   6     2915.98     2876.37    182.10 o 
 -12   8   6     1154.81     1029.00    100.93 o 
 -11   8   6      810.26      744.31     65.85 o 
 -10   8   6       52.27       40.11     29.51 o 
  -9   8   6      320.94      322.26     36.77 o 
  -8   8   6     2624.47     2990.35     89.97 o 
  -7   8   6     1413.36     1338.59     54.95 o 
  -6   8   6    16266.47    16070.98    326.81 o 
  -5   8   6     1107.87     1166.55     67.77 o 
  -4   8   6      148.00      123.75     23.14 o 
  -3   8   6     3119.09     2941.04     82.58 o 
  -2   8   6     3082.33     2975.23     64.28 o 
  -1   8   6     1159.75     1160.05     35.49 o 
   0   8   6    10623.91     9945.74    211.70 o 
   1   8   6     4835.45     4691.00    112.78 o 
   2   8   6      106.24      127.71     18.80 o 
   3   8   6     2004.22     1974.46     57.07 o 
   4   8   6      297.07      242.37     23.89 o 
   5   8   6     4356.16     4358.63    109.12 o 
   6   8   6      325.85      324.91     26.10 o 
   7   8   6     3469.11     3427.93     93.55 o 
   8   8   6     5055.30     4814.12    119.81 o 
   9   8   6     1165.09     1039.13     43.76 o 
  10   8   6     1762.39     1952.55     75.85 o 
  11   8   6        2.88       -9.96     16.04 o 
  12   8   6     3713.12     3876.80    202.95 o 
  13   8   6      326.10      274.68     55.95 o 
  14   8   6     1109.15     1207.17     67.61 o 
 -15   9   6      899.42      862.25    100.93 o 
 -14   9   6       66.42      100.93     46.07 o 
 -13   9   6       27.58       87.76     41.69 o 
 -12   9   6      231.13      254.51     57.04 o 
 -11   9   6      509.32      580.46     62.13 o 
 -10   9   6      954.69     1005.62     76.96 o 
  -9   9   6        4.96       27.24     26.78 o 
  -8   9   6     1077.08     1360.01     69.64 o 
  -7   9   6     1142.95     1112.75     52.14 o 
  -6   9   6     3579.66     3486.21     98.86 o 
  -5   9   6      605.58      531.88     42.08 o 
  -4   9   6    14523.48    13742.37    321.91 o 
  -3   9   6     4310.68     4084.83    218.86 o 
  -2   9   6     9268.44     9121.73    194.76 o 
  -1   9   6     1284.38     1305.14     45.31 o 
   0   9   6      149.21      165.94     22.43 o 
   1   9   6      180.85      172.02     25.44 o 
   2   9   6      295.68      359.91     49.11 o 
   3   9   6     9113.85     8737.07    191.96 o 
   4   9   6      307.46      268.10     28.82 o 
   5   9   6      274.01      331.02     27.71 o 
   6   9   6      463.59      505.89     33.84 o 
   7   9   6     1864.80     1957.57     67.61 o 
   8   9   6     6934.37     7003.70    164.11 o 
   9   9   6     2729.12     2913.53    113.69 o 
  10   9   6     5566.50     5469.87    156.57 o 
  11   9   6        1.15      -12.07     23.04 o 
  12   9   6      130.58      188.26     31.81 o 
  13   9   6      562.17      563.62     64.72 o 
 -14  10   6       69.66       63.63     46.07 o 
 -13  10   6     2150.48     2424.40    171.13 o 
 -12  10   6     1840.13     1351.52    122.87 o 
 -11  10   6     2582.02     2793.00    179.91 o 
 -10  10   6        2.63      -11.27     24.83 o 
  -9  10   6     2837.79     2582.81    176.62 o 
  -8  10   6       41.99       65.19     32.91 o 
  -7  10   6       69.84       82.38     25.14 o 
  -6  10   6      119.35       91.51     30.85 o 
  -5  10   6      750.77      761.23     51.16 o 
  -4  10   6      441.73      464.14     41.92 o 
  -3  10   6        1.38       21.49     19.24 o 
  -2  10   6      204.90      191.47     24.02 o 
  -1  10   6     8882.35     8427.23    183.90 o 
   0  10   6     1030.40      885.61     52.92 o 
   1  10   6     3415.36     3357.06    110.93 o 
   2  10   6       72.11       56.17     44.98 o 
   3  10   6      207.37      237.35     36.64 o 
   4  10   6     6147.26     5914.97    203.55 o 
   5  10   6     7930.47     7873.86    251.15 o 
   6  10   6      179.29      220.08     33.36 o 
   7  10   6     6822.90     7114.60    230.91 o 
   8  10   6       65.43       64.34     62.53 o 
   9  10   6      212.33      184.12     31.76 o 
  10  10   6      636.15      647.24     57.04 o 
  11  10   6      107.32      155.78     30.72 o 
  12  10   6       88.26       92.15     28.52 o 
 -13  11   6      101.08      107.51     52.66 o 
 -12  11   6       10.21      -19.75     32.91 o 
 -11  11   6      354.90      394.93     72.40 o 
 -10  11   6     4883.40     5044.07    261.09 o 
  -9  11   6     1423.77     1400.55     93.81 o 
  -8  11   6     1197.01     1211.25     87.51 o 
  -7  11   6     1639.26     1644.83     79.71 o 
  -6  11   6       85.04      109.28     29.05 o 
  -5  11   6        8.84       -2.48     38.34 o 
  -4  11   6    13131.60    13143.53    635.87 o 
  -3  11   6        4.50        4.37     19.15 o 
  -2  11   6     1326.21     1432.52     59.63 o 
  -1  11   6     1562.59     1474.15     73.47 o 
   0  11   6     1064.20      986.34     59.07 o 
   1  11   6      665.64      571.24     51.38 o 
   2  11   6     1256.97     1341.91     82.34 o 
   3  11   6     1672.24     1689.36    152.49 o 
   4  11   6      646.47      665.80     57.81 o 
   5  11   6      610.75      471.33     63.63 o 
   6  11   6      600.51      483.69     49.92 o 
   7  11   6       11.06       -8.97     18.58 o 
   8  11   6     1535.04     1597.97    115.19 o 
   9  11   6      181.79      270.34     55.95 o 
  10  11   6     1540.50     1461.22     94.34 o 
  11  11   6       41.35       48.27     28.52 o 
 -12  12   6        2.88       21.94     37.30 o 
 -11  12   6      139.19       96.54     48.27 o 
 -10  12   6      700.47      601.16     87.76 o 
  -9  12   6        2.16       50.20     62.53 o 
  -8  12   6     1196.62     1230.01     93.30 o 
  -7  12   6      278.04      304.98     53.98 o 
  -6  12   6     5040.21     5467.69    339.20 o 
  -5  12   6     1780.93     1655.08     86.55 o 
  -4  12   6      125.89      116.18     30.51 o 
  -3  12   6       70.10       23.20     22.38 o 
  -2  12   6     3003.43     2934.95     93.23 o 
  -1  12   6      916.71      948.17     50.35 o 
   0  12   6     2331.06     2175.06    143.95 o 
   1  12   6     3101.50     2959.23    138.29 o 
   2  12   6      424.39      457.67     43.33 o 
   3  12   6        8.40       20.40     25.08 o 
   4  12   6      429.28      394.39     49.11 o 
   5  12   6     4526.97     4717.18    183.04 o 
   6  12   6     2436.16     2210.76    112.62 o 
   7  12   6      206.31      269.00     43.72 o 
   8  12   6       32.03      -21.09     22.09 o 
   9  12   6       73.67       68.10     59.24 o 
  10  12   6      480.15      605.55     63.63 o 
 -10  13   6      206.00      131.64     54.85 o 
  -9  13   6      711.35      803.01    100.93 o 
  -8  13   6      758.87      600.71     69.37 o 
  -7  13   6      253.71      365.18     86.66 o 
  -6  13   6       57.71       87.27     31.60 o 
  -5  13   6        4.83       -0.11     24.28 o 
  -4  13   6      246.10      139.13     33.64 o 
  -3  13   6      259.58      333.70     42.68 o 
  -2  13   6       31.33       55.99     22.43 o 
  -1  13   6      163.53      161.93     27.54 o 
   0  13   6      532.11      483.81     45.80 o 
   1  13   6      965.30     1057.53    164.97 o 
   2  13   6      580.56      626.89     64.44 o 
   3  13   6     3878.82     4143.26    313.75 o 
   4  13   6      904.84      924.88     75.75 o 
   5  13   6      439.71      428.65     54.46 o 
   6  13   6      351.82      331.60     50.39 o 
   7  13   6      840.31      891.28     74.74 o 
   8  13   6      331.84      330.02     48.86 o 
   9  13   6      657.23      833.19     70.81 o 
  -8  14   6     1477.61     1847.37    153.58 o 
  -7  14   6      244.79      161.92     47.46 o 
  -6  14   6     1947.42     2262.69    133.36 o 
  -5  14   6     1389.30     1233.14    130.30 o 
  -4  14   6      125.90      155.05     37.37 o 
  -3  14   6      428.04      413.29     76.35 o 
  -2  14   6     2574.82     2950.23    142.82 o 
  -1  14   6      296.33      290.21     31.32 o 
   0  14   6      487.07      577.56     44.64 o 
   1  14   6        2.42       23.04     25.13 o 
   2  14   6       15.72        2.45     30.20 o 
   3  14   6       13.37      -23.11     23.11 o 
   4  14   6      229.92      172.59     43.75 o 
   5  14   6      201.26      240.87    127.25 o 
   6  14   6      188.48      157.59     41.40 o 
   7  14   6       33.34       27.25     31.88 o 
  -6  15   6      232.99      214.39     55.35 o 
  -5  15   6       52.28       46.80     31.11 o 
  -4  15   6     1330.08     1382.82     85.64 o 
  -3  15   6       28.73       -3.12     21.88 o 
  -2  15   6      625.39      703.01     52.08 o 
  -1  15   6     1873.57     1824.17     79.61 o 
   0  15   6        1.40      -17.57     17.57 o 
   1  15   6      811.64      891.50     94.29 o 
   2  15   6        0.62        3.01     32.05 o 
   3  15   6     1232.83     1250.22    112.99 o 
   4  15   6        0.34       -0.91     32.70 o 
 -17   0   7      153.58      146.05     99.83 o 
 -15   0   7      588.30      492.22     60.91 o 
 -13   0   7    20420.04    20506.31    546.31 o 
 -11   0   7      200.15      271.51     33.48 o 
  -9   0   7     1004.54      931.87     54.68 o 
  -7   0   7     1808.02     1781.59     49.14 o 
  -5   0   7     6490.02     5812.43    104.24 o 
  -3   0   7    16610.18    17794.01    344.40 o 
  -1   0   7    84162.52    82602.16   1359.48 o 
   1   0   7    27445.43    27927.02    443.18 o 
   3   0   7     1448.08     1331.07     55.33 o 
   5   0   7    28310.86    28267.14    445.41 o 
   7   0   7      330.35      303.96     20.41 o 
   9   0   7     1192.60     1120.07     59.24 o 
  11   0   7       96.32      157.97     37.30 o 
  13   0   7     8316.28     8874.84    366.40 o 
  15   0   7       42.89       65.82     41.69 o 
 -18   1   7       47.96       -7.13     26.24 o 
 -17   1   7     3523.16     3352.06    116.66 o 
 -16   1   7      275.55      305.57     39.28 o 
 -15   1   7       13.47      -19.24     19.94 o 
 -14   1   7      816.61      726.30     49.47 o 
 -13   1   7      959.74      938.27     60.39 o 
 -12   1   7     4677.46     4743.79    121.01 o 
 -11   1   7     6070.47     5926.34    118.27 o 
 -10   1   7    26129.11    24685.22    383.70 o 
  -9   1   7      633.96      638.52     26.97 o 
  -8   1   7     5811.60     5488.61     84.39 o 
  -7   1   7      757.13      825.75     21.73 o 
  -6   1   7     9875.74    10362.95    126.60 o 
  -5   1   7     1450.21     1377.35     28.29 o 
  -4   1   7    42495.43    43344.70    471.91 o 
  -3   1   7     8539.80     8436.38    102.03 o 
  -2   1   7     2905.51     2870.79     43.74 o 
  -1   1   7     7569.55     7846.49    132.20 o 
   0   1   7     1287.26     1413.59     26.11 o 
   1   1   7     7774.34     7866.34     97.78 o 
   2   1   7    13560.91    14339.51    161.13 o 
   3   1   7     6958.98     6962.74     79.69 o 
   4   1   7     9863.63     9889.83    118.91 o 
   5   1   7     8420.25     9018.72    110.81 o 
   6   1   7      203.78      199.65     14.72 o 
   7   1   7     2760.89     2663.98     46.43 o 
   8   1   7    30512.03    30135.33    468.70 o 
   9   1   7     2714.10     2840.26     60.16 o 
  10   1   7    10365.61    10647.01    204.73 o 
  11   1   7     1199.71     1040.28     58.71 o 
  12   1   7        7.23       24.54     20.90 o 
  13   1   7      331.48      360.88     39.98 o 
  14   1   7     1748.81     1746.48     87.40 o 
  15   1   7     2490.39     2430.44    108.97 o 
  16   1   7       97.79      109.60     34.03 o 
 -18   2   7      126.47      166.69     40.89 o 
 -17   2   7      105.24       95.97     37.10 o 
 -16   2   7       39.48       46.76     25.43 o 
 -15   2   7     2546.01     2453.88     94.09 o 
 -14   2   7      779.83      854.10     46.70 o 
 -13   2   7      265.15      285.31     26.22 o 
 -12   2   7     5729.44     5534.13    115.01 o 
 -11   2   7      385.26      399.36     26.86 o 
 -10   2   7     1392.72     1484.00     47.00 o 
  -9   2   7       35.73       39.36     11.36 o 
  -8   2   7    24573.58    23732.39    334.72 o 
  -7   2   7     1612.96     1561.64     34.44 o 
  -6   2   7    25980.28    26708.41    307.20 o 
  -5   2   7     8049.86     8210.00    105.38 o 
  -4   2   7      488.50      365.69     13.60 o 
  -3   2   7     8975.09     9323.41    121.92 o 
  -2   2   7    17989.17    18664.34    234.89 o 
  -1   2   7    26071.46    25852.75    300.65 o 
   0   2   7     2244.70     2478.20     37.79 o 
   1   2   7    22473.26    22691.31    287.25 o 
   2   2   7     1274.94     1384.82     23.89 o 
   3   2   7     3045.31     2856.97     37.62 o 
   4   2   7     5576.76     5621.31     81.08 o 
   5   2   7     4936.96     5050.01     79.45 o 
   6   2   7    24833.45    24912.97    376.01 o 
   7   2   7     2999.07     2857.72     56.49 o 
   8   2   7     4394.21     4574.14    102.34 o 
   9   2   7      530.90      531.61     21.01 o 
  10   2   7     7993.40     7638.37    153.32 o 
  11   2   7      256.92      281.48     24.31 o 
  12   2   7     1708.41     1746.72     80.66 o 
  13   2   7      444.52      399.03     41.12 o 
  14   2   7     2064.13     2075.44     94.27 o 
  15   2   7      381.31      335.39     42.70 o 
  16   2   7      227.29      196.77     38.46 o 
 -18   3   7      385.45      381.75     53.02 o 
 -17   3   7     2499.40     2554.32    135.08 o 
 -16   3   7     1431.12     1384.56     78.54 o 
 -15   3   7     3747.25     3818.62    120.38 o 
 -14   3   7       69.35       18.30     19.11 o 
 -13   3   7      219.59      276.35     29.60 o 
 -12   3   7       14.92       24.12     14.13 o 
 -11   3   7     2619.55     2593.60     67.97 o 
 -10   3   7     2095.31     2119.28     58.42 o 
  -9   3   7      468.92      469.86     23.98 o 
  -8   3   7     1830.74     1739.10     48.28 o 
  -7   3   7      416.86      462.00     20.75 o 
  -6   3   7     3457.64     3307.23     52.88 o 
  -5   3   7    19052.19    18959.95    223.13 o 
  -4   3   7      181.93      222.11     11.54 o 
  -3   3   7    30292.29    29005.62    348.20 o 
  -2   3   7      651.46      593.23     24.36 o 
  -1   3   7      947.46      876.34     21.26 o 
   0   3   7     1529.66     1616.50     26.72 o 
   1   3   7    38384.79    38241.08    477.49 o 
   2   3   7      157.16       96.99      6.27 o 
   3   3   7    51884.92    52453.59    629.62 o 
   4   3   7      481.28      533.02     15.23 o 
   5   3   7      377.73      416.85     24.14 o 
   6   3   7      430.03      500.51     33.98 o 
   7   3   7      189.72      241.67     21.31 o 
   8   3   7      240.39      231.19     15.69 o 
   9   3   7      380.35      387.70     18.75 o 
  10   3   7      286.16      380.16     15.48 o 
  11   3   7     3078.51     3220.18    111.55 o 
  12   3   7      870.54      901.67     55.17 o 
  13   3   7      570.35      588.10     46.24 o 
  14   3   7       12.84      -13.67     36.20 o 
  15   3   7     5178.59     5467.01    184.83 o 
  16   3   7       78.72       91.49     32.05 o 
 -18   4   7      419.87      439.03     56.75 o 
 -17   4   7       25.52      -14.54     25.08 o 
 -16   4   7      538.65      527.32     55.03 o 
 -15   4   7      610.09      594.74     48.31 o 
 -14   4   7     6286.81     6308.92    146.77 o 
 -13   4   7     2157.83     2133.67     72.53 o 
 -12   4   7     5813.02     5615.45    118.23 o 
 -11   4   7      194.32      144.40     23.28 o 
 -10   4   7      200.22      247.61     27.96 o 
  -9   4   7      541.68      458.19     24.43 o 
  -8   4   7    28068.00    28002.56    392.15 o 
  -7   4   7      227.61      282.71     18.32 o 
  -6   4   7    28860.96    27798.76    338.67 o 
  -5   4   7       73.53       49.11      8.56 o 
  -4   4   7     2123.40     2418.24     43.83 o 
  -3   4   7     3056.47     3012.22     55.68 o 
  -2   4   7     5186.49     5271.44     80.50 o 
  -1   4   7     1580.57     1757.62     32.60 o 
   0   4   7      631.52      796.62     24.21 o 
   1   4   7     9354.49     9608.07    123.02 o 
   2   4   7     2854.22     2934.30     45.26 o 
   3   4   7        4.22       13.19      3.98 o 
   4   4   7    14650.74    14130.67    222.45 o 
   5   4   7      100.59       68.67     14.33 o 
   6   4   7    28312.99    28394.34    489.59 o 
   7   4   7      129.49      103.90     19.66 o 
   8   4   7     4568.38     4723.91    126.25 o 
   9   4   7      200.82      244.75     18.08 o 
  10   4   7     4235.78     4162.80    272.66 o 
  11   4   7      520.20      516.86     29.77 o 
  12   4   7     9376.28     9286.71    264.20 o 
  13   4   7     1213.41     1110.50     62.07 o 
  14   4   7      112.28       85.99     46.07 o 
  15   4   7       79.00       70.21     36.20 o 
  16   4   7       24.58       26.82     34.01 o 
 -17   5   7      880.39     1023.65     75.94 o 
 -16   5   7        9.44       14.20     26.42 o 
 -15   5   7     1937.19     1958.85    122.98 o 
 -14   5   7       19.24       30.45     21.19 o 
 -13   5   7     2173.07     1891.12     68.81 o 
 -12   5   7     2792.97     2871.71     85.51 o 
 -11   5   7      116.66       89.29     18.74 o 
 -10   5   7     5778.23     5927.33    118.90 o 
  -9   5   7      649.53      618.71     30.42 o 
  -8   5   7     4115.61     4083.51     85.10 o 
  -7   5   7      770.71      781.94     28.98 o 
  -6   5   7     3773.41     3724.83     71.39 o 
  -5   5   7     4135.97     3990.47     68.26 o 
  -4   5   7    13809.91    14763.91    198.17 o 
  -3   5   7    16526.16    15635.97    241.54 o 
  -2   5   7     4993.03     4908.42     81.67 o 
  -1   5   7      938.15     1024.89     25.13 o 
   0   5   7       21.89       30.40     10.81 o 
   1   5   7     3903.64     3715.74     59.99 o 
   2   5   7     3103.93     3062.58     43.45 o 
   3   5   7    28333.69    28369.91    338.34 o 
   4   5   7     1470.55     1416.52     33.34 o 
   5   5   7      124.41      165.94     16.88 o 
   6   5   7      108.88      108.05     20.29 o 
   7   5   7       71.30      146.12     33.57 o 
   8   5   7    12589.56    11712.44    260.25 o 
   9   5   7     1729.52     1829.85     72.70 o 
  10   5   7     5028.44     5096.33    196.42 o 
  11   5   7      791.17      697.36     29.38 o 
  12   5   7      116.32      101.51     21.77 o 
  13   5   7      322.42      436.24     42.78 o 
  14   5   7       31.04       61.05     23.11 o 
  15   5   7      879.05      978.16     63.45 o 
 -17   6   7       99.10      126.55     57.04 o 
 -16   6   7        4.68       14.03     30.20 o 
 -15   6   7     4322.64     4682.17    198.74 o 
 -14   6   7      476.09      511.05     52.31 o 
 -13   6   7     2662.93     2572.15    223.58 o 
 -12   6   7     3465.54     3466.87    126.46 o 
 -11   6   7     2651.11     2615.72     88.37 o 
 -10   6   7      393.31      337.62     31.11 o 
  -9   6   7     2518.50     2438.68     79.01 o 
  -8   6   7     8902.82     8914.77    171.44 o 
  -7   6   7     3201.64     3166.40     71.97 o 
  -6   6   7       22.97       99.93     24.25 o 
  -5   6   7     2102.32     2027.13     55.13 o 
  -4   6   7      637.01      667.44     28.56 o 
  -3   6   7     7973.88     7654.73    170.10 o 
  -2   6   7     3111.15     3065.28     55.12 o 
  -1   6   7    30719.82    29227.08    372.21 o 
   0   6   7     1170.98     1188.08     31.43 o 
   1   6   7    22207.17    22034.83    281.35 o 
   2   6   7      424.12      482.97     19.83 o 
   3   6   7     2384.26     2314.47     46.13 o 
   4   6   7       12.28       55.60     17.28 o 
   5   6   7     4683.20     4649.09    129.45 o 
   6   6   7     4668.03     4724.40     92.62 o 
   7   6   7     2846.59     2717.32     91.49 o 
   8   6   7      384.41      375.47     35.95 o 
   9   6   7       15.84       31.62     19.79 o 
  10   6   7      532.12      694.46     59.76 o 
  11   6   7     3643.42     3467.31    113.08 o 
  12   6   7      613.79      601.92     39.95 o 
  13   6   7     2011.13     1933.16    106.41 o 
  14   6   7        4.03       15.15     23.04 o 
  15   6   7      315.95      237.08     33.16 o 
 -16   7   7      294.16      293.75     66.92 o 
 -15   7   7      845.18      854.11     83.56 o 
 -14   7   7        4.62       10.97     30.72 o 
 -13   7   7      328.95      331.04     44.58 o 
 -12   7   7     1312.28     1258.30     88.03 o 
 -11   7   7      560.87      593.82     61.59 o 
 -10   7   7    21921.79    22237.34    504.34 o 
  -9   7   7     2760.35     2578.57     97.61 o 
  -8   7   7      769.49      935.71     45.96 o 
  -7   7   7      658.10      641.23     34.89 o 
  -6   7   7     2848.95     2673.88     71.68 o 
  -5   7   7     1087.40     1160.93     39.23 o 
  -4   7   7    16889.98    16584.92    261.32 o 
  -3   7   7      328.41      323.96     25.38 o 
  -2   7   7      487.57      395.48     19.45 o 
  -1   7   7       93.80      113.23     11.39 o 
   0   7   7      159.84      198.97     13.93 o 
   1   7   7      616.52      616.32     24.56 o 
   2   7   7     5117.08     5215.68    117.25 o 
   3   7   7     4241.02     4399.60     82.55 o 
   4   7   7     9424.45     9520.47    154.85 o 
   5   7   7      232.41      207.09     17.66 o 
   6   7   7        0.77       -0.15      8.93 o 
   7   7   7     5086.16     5050.72    101.47 o 
   8   7   7    13896.91    14439.99    236.71 o 
   9   7   7       37.38       59.28     10.38 o 
  10   7   7     6385.07     6481.84    129.96 o 
  11   7   7      230.60      291.46     31.81 o 
  12   7   7       91.40       72.63     24.13 o 
  13   7   7     1127.70     1083.50    176.62 o 
  14   7   7     2146.41     2599.51    103.27 o 
 -16   8   7      474.81      497.24     72.12 o 
 -15   8   7     1044.52     1032.27     91.58 o 
 -14   8   7      283.84      313.02     55.60 o 
 -13   8   7     2266.66     2648.19    177.72 o 
 -12   8   7       84.71      150.64     42.14 o 
 -11   8   7      457.64      372.39     50.56 o 
 -10   8   7       82.55      111.35     39.49 o 
  -9   8   7        5.18       -4.16     20.77 o 
  -8   8   7     1713.82     1689.42    107.68 o 
  -7   8   7      780.52      826.13     44.67 o 
  -6   8   7     8317.47     8130.89    182.09 o 
  -5   8   7     3291.70     3295.69     93.29 o 
  -4   8   7      332.84      353.24     29.12 o 
  -3   8   7     1071.26      944.69     43.30 o 
  -2   8   7      442.07      442.80     30.05 o 
  -1   8   7    17198.13    16199.21    277.94 o 
   0   8   7      383.65      372.04     23.53 o 
   1   8   7     2924.44     2656.79     73.06 o 
   2   8   7     2675.31     2914.14     81.49 o 
   3   8   7     1000.57     1033.87     44.88 o 
   4   8   7      908.69      870.62     41.33 o 
   5   8   7     8959.93     9312.37    199.15 o 
   6   8   7     9209.78     9146.68    285.65 o 
   7   8   7      114.62      112.86     18.16 o 
   8   8   7      180.95      228.74     22.73 o 
   9   8   7        7.50      -10.98     14.25 o 
  10   8   7       49.25       90.85     18.55 o 
  11   8   7        7.16       16.31     20.84 o 
  12   8   7      810.71      966.60     75.69 o 
  13   8   7     1510.93     1674.31     76.46 o 
  14   8   7      448.54      474.20     40.24 o 
 -15   9   7      818.21      906.10     95.44 o 
 -14   9   7     1519.59     1380.04    125.06 o 
 -13   9   7        2.06       10.97     35.10 o 
 -12   9   7     1081.19     1132.12    109.70 o 
 -11   9   7     2367.32     2288.25    213.92 o 
 -10   9   7     1970.10     2051.21    113.34 o 
  -9   9   7       57.53       36.78     29.90 o 
  -8   9   7      704.76      673.27     44.14 o 
  -7   9   7      270.02      219.30     28.10 o 
  -6   9   7     3225.23     3166.18     95.12 o 
  -5   9   7     4377.94     4248.00    131.95 o 
  -4   9   7     1150.36     1135.16     73.08 o 
  -3   9   7     9700.91     9382.16    234.59 o 
  -2   9   7     1269.49     1258.83     77.44 o 
  -1   9   7      380.10      407.59     29.84 o 
   0   9   7     1385.49     1521.80     55.02 o 
   1   9   7    11383.30    10864.03    291.48 o 
   2   9   7       98.27       89.47     26.53 o 
   3   9   7     6680.50     6303.60    174.24 o 
   4   9   7     3264.75     3198.73     92.06 o 
   5   9   7     1825.64     1700.42     61.94 o 
   6   9   7      214.29      222.54     24.35 o 
   7   9   7      284.26      314.06     37.77 o 
   8   9   7     1327.17     1503.71     57.74 o 
   9   9   7      573.42      553.78     40.54 o 
  10   9   7     1268.84     1320.69     61.02 o 
  11   9   7       29.72       10.09     16.50 o 
  12   9   7      277.71      287.74     32.48 o 
  13   9   7      372.36      399.81     62.53 o 
 -14  10   7      397.93      537.54     87.76 o 
 -13  10   7      327.86      278.64     68.01 o 
 -12  10   7     1838.99     1895.64    149.19 o 
 -11  10   7      556.26      551.09     67.47 o 
 -10  10   7      116.05       18.60     32.18 o 
  -9  10   7      120.35       91.27     38.40 o 
  -8  10   7    11764.31    11692.45    389.81 o 
  -7  10   7       19.33        4.90     19.68 o 
  -6  10   7     3841.64     4116.08    115.42 o 
  -5  10   7     4843.15     4672.13    125.48 o 
  -4  10   7     1323.02     1349.82     67.37 o 
  -3  10   7        1.78      -15.35     15.35 o 
  -2  10   7     2682.57     2517.32    149.12 o 
  -1  10   7      201.12      176.24     36.94 o 
   0  10   7      360.03      332.55     28.78 o 
   1  10   7      260.72      288.44     33.23 o 
   2  10   7        6.16       24.98     21.15 o 
   3  10   7     1825.69     1771.78     90.31 o 
   4  10   7     1397.45     1280.11     76.79 o 
   5  10   7      471.69      511.01     46.23 o 
   6  10   7     7044.64     6660.18    221.12 o 
   7  10   7       55.79       27.22     69.11 o 
   8  10   7     1639.11     1569.26     79.84 o 
   9  10   7      757.43      694.87     46.96 o 
  10  10   7     1805.31     2253.06     87.92 o 
  11  10   7      788.33      691.41    102.02 o 
  12  10   7     2274.89     2595.39    107.24 o 
 -13  11   7      437.61      427.84     81.18 o 
 -12  11   7      413.91      342.27     72.40 o 
 -11  11   7       30.02       83.37     48.27 o 
 -10  11   7      197.81      284.24     73.50 o 
  -9  11   7        0.72       48.56     31.88 o 
  -8  11   7      533.68      595.58     65.85 o 
  -7  11   7     1151.58     1091.94     66.23 o 
  -6  11   7      123.07      155.19     31.89 o 
  -5  11   7     1357.29     1455.93     74.31 o 
  -4  11   7     3072.42     2863.82    161.72 o 
  -3  11   7     3401.52     3348.81    161.00 o 
  -2  11   7     1483.74     1348.16     69.21 o 
  -1  11   7      292.74      283.31     29.49 o 
   0  11   7     1315.16     1271.14     54.77 o 
   1  11   7     5554.79     5098.76    192.76 o 
   2  11   7     1166.48     1004.24     72.43 o 
   3  11   7     4553.93     4348.66    233.66 o 
   4  11   7      174.41      123.13     30.74 o 
   5  11   7       75.17       58.99     28.52 o 
   6  11   7      933.94      984.72     68.31 o 
   7  11   7      500.04      468.26     49.25 o 
   8  11   7      186.93      248.67     38.40 o 
   9  11   7      139.14      141.89     42.78 o 
  10  11   7     1024.26     1017.52     66.10 o 
  11  11   7      658.82      776.69     63.63 o 
 -12  12   7      878.47      978.54    111.90 o 
 -11  12   7      154.38      162.36     59.24 o 
 -10  12   7       71.34       10.97     41.69 o 
  -9  12   7      244.84      253.94     52.66 o 
  -8  12   7     2467.52     2546.35    136.98 o 
  -7  12   7       71.54       32.44     25.79 o 
  -6  12   7      366.54      474.75     47.90 o 
  -5  12   7     1213.50     1361.20     78.91 o 
  -4  12   7     1373.01     1318.50     72.76 o 
  -3  12   7     2822.15     2738.22    107.95 o 
  -2  12   7      323.18      276.91     38.70 o 
  -1  12   7     3033.41     3157.68     96.96 o 
   0  12   7       74.76       54.65     23.25 o 
   1  12   7     3700.44     3583.32    206.97 o 
   2  12   7     3230.81     2953.34    137.98 o 
   3  12   7       60.55       56.61     29.99 o 
   4  12   7      878.62     1020.38     73.07 o 
   5  12   7      576.61      817.88     65.44 o 
   6  12   7      973.74     1176.94    152.48 o 
   7  12   7      329.30      346.62     81.18 o 
   8  12   7       72.71       52.66     48.27 o 
   9  12   7      220.08      226.80     53.75 o 
  10  12   7      286.61      239.15     43.88 o 
 -10  13   7     1652.80     1606.03    147.00 o 
  -9  13   7      238.25      111.90     52.66 o 
  -8  13   7     2232.72     2436.97    136.53 o 
  -7  13   7      892.99      780.09     78.99 o 
  -6  13   7     2176.71     2137.27    129.87 o 
  -5  13   7        3.42        4.42     23.28 o 
  -4  13   7      525.56      593.70     54.36 o 
  -3  13   7     1904.79     1888.94    103.92 o 
  -2  13   7     2599.94     2685.20    110.45 o 
  -1  13   7       13.09        6.89     20.41 o 
   0  13   7       18.80       19.56     21.25 o 
   1  13   7       38.79       43.98     23.77 o 
   2  13   7       58.74       29.02     44.98 o 
   3  13   7      273.50      317.71     50.49 o 
   4  13   7      730.98      662.13    103.12 o 
   5  13   7      998.37      957.27    131.64 o 
   6  13   7      346.41      375.99     50.39 o 
   7  13   7      600.23      545.78     58.46 o 
   8  13   7     1737.27     2099.99    112.27 o 
  -8  14   7      293.61      254.51     70.21 o 
  -7  14   7      941.69      963.76     89.52 o 
  -6  14   7      932.71      945.34     78.54 o 
  -5  14   7      551.53      666.19     60.36 o 
  -4  14   7      985.45      853.35     79.67 o 
  -3  14   7      235.61      256.97     42.86 o 
  -2  14   7      227.27      212.80     40.43 o 
  -1  14   7     4298.18     4668.71    240.94 o 
   0  14   7      255.52      216.16     32.93 o 
   1  14   7     1053.61     1080.86     66.86 o 
   2  14   7       29.21        2.94     22.90 o 
   3  14   7      753.07      651.83     70.09 o 
   4  14   7     1777.55     1699.85    161.26 o 
   5  14   7     1095.78     1072.92     84.05 o 
   6  14   7       12.62       18.40     31.59 o 
  -5  15   7      687.03      798.28    152.47 o 
  -4  15   7      600.40      729.36     64.68 o 
  -3  15   7      859.93      934.54    173.73 o 
  -2  15   7      315.70      165.77     50.17 o 
  -1  15   7      202.50      178.68     40.06 o 
   0  15   7      397.43      315.22     38.60 o 
   1  15   7       88.30      162.99     34.72 o 
   2  15   7      313.94      375.65     45.46 o 
   3  15   7     1796.16     2132.47    142.18 o 
 -18   0   8       85.69      114.60     51.56 o 
 -16   0   8      390.54      376.64     70.21 o 
 -14   0   8     6470.38     6782.70    246.14 o 
 -12   0   8     4863.87     4591.82    144.34 o 
 -10   0   8     1307.85     1493.83     68.89 o 
  -8   0   8    10688.35    11233.97    227.18 o 
  -6   0   8    15999.01    15287.39    247.25 o 
  -4   0   8      800.82     1014.88     31.46 o 
  -2   0   8    30918.20    32470.17    548.79 o 
   0   0   8      595.76      876.40     24.70 o 
   2   0   8    30478.61    33349.06    501.86 o 
   4   0   8    61700.27    61367.07    953.25 o 
   6   0   8    24163.37    23597.72    421.01 o 
   8   0   8     6492.74     7134.68    200.11 o 
  10   0   8     1688.61     1645.44     70.58 o 
  12   0   8     4519.77     4232.28    208.43 o 
  14   0   8     1625.93     1733.28    122.87 o 
  16   0   8      510.74      541.92     76.79 o 
 -18   1   8        8.83        0.51     26.07 o 
 -17   1   8     2564.63     2653.08    168.16 o 
 -16   1   8     1581.84     1533.98     78.22 o 
 -15   1   8      554.78      581.37     53.19 o 
 -14   1   8      269.49      287.14     31.57 o 
 -13   1   8     1023.62     1039.68     50.37 o 
 -12   1   8      965.13     1021.41     64.11 o 
 -11   1   8     3660.66     3578.01     84.27 o 
 -10   1   8     5403.03     5284.72    108.06 o 
  -9   1   8     5357.19     5056.55     96.02 o 
  -8   1   8      312.68      245.99     15.71 o 
  -7   1   8       63.43       79.17     12.63 o 
  -6   1   8      111.18      116.28      9.96 o 
  -5   1   8    47575.91    48332.54    526.86 o 
  -4   1   8     2612.61     3021.53     46.18 o 
  -3   1   8    36183.28    35290.30    387.46 o 
  -2   1   8     1364.44     1511.50     28.84 o 
  -1   1   8      136.88      240.76     11.02 o 
   0   1   8     3303.60     3597.10     50.69 o 
   1   1   8     5277.44     4725.86     59.66 o 
   2   1   8     5009.64     4856.95     64.56 o 
   3   1   8     7511.14     7189.82     81.62 o 
   4   1   8    14023.72    14926.16    181.02 o 
   5   1   8        8.46       14.70      4.92 o 
   6   1   8      743.05      724.10     28.67 o 
   7   1   8     2288.16     2395.35     47.34 o 
   8   1   8      775.47      772.63     24.69 o 
   9   1   8     7605.93     7701.02    153.12 o 
  10   1   8     4474.39     4324.32     97.96 o 
  11   1   8     2863.78     2766.10    104.51 o 
  12   1   8       60.16       70.55     24.68 o 
  13   1   8     2185.36     2496.24    270.96 o 
  14   1   8      250.83      261.66     38.79 o 
  15   1   8     3969.15     4392.72    161.15 o 
  16   1   8        2.84       35.42     27.43 o 
 -18   2   8      249.47      269.19     47.86 o 
 -17   2   8      165.68      162.82     51.94 o 
 -16   2   8     1200.64     1154.54     66.15 o 
 -15   2   8     3018.95     3085.73    106.77 o 
 -14   2   8     3551.33     3606.73    142.59 o 
 -13   2   8      375.34      465.47     32.03 o 
 -12   2   8     1440.26     1479.49     60.78 o 
 -11   2   8     2009.76     2006.71     65.74 o 
 -10   2   8      496.64      543.60     29.73 o 
  -9   2   8      803.23      753.53     28.04 o 
  -8   2   8     3763.27     3697.76     69.63 o 
  -7   2   8    35430.56    35040.61    410.10 o 
  -6   2   8       50.35       46.50      7.51 o 
  -5   2   8      997.33      791.38     23.03 o 
  -4   2   8      489.67      488.25     15.98 o 
  -3   2   8     4348.28     4617.99     66.87 o 
  -2   2   8     5669.02     6284.40     89.75 o 
  -1   2   8    32583.88    32352.98    384.86 o 
   0   2   8    26249.55    27291.90    327.06 o 
   1   2   8     6576.30     6400.70    109.09 o 
   2   2   8     1050.68     1425.43     54.38 o 
   3   2   8       13.71        7.91      4.59 o 
   4   2   8     2164.45     2093.57     31.53 o 
   5   2   8       15.95       47.32      7.58 o 
   6   2   8    22845.59    22749.00    317.57 o 
   7   2   8     1107.92     1134.13     23.69 o 
   8   2   8     3532.91     3596.68     63.41 o 
   9   2   8       33.25       47.07      9.18 o 
  10   2   8     1759.21     1900.39     59.38 o 
  11   2   8     8897.45     8779.68    248.19 o 
  12   2   8     1122.42     1119.95     62.20 o 
  13   2   8     3583.60     3522.71    130.53 o 
  14   2   8      291.74      275.08     37.95 o 
  15   2   8      352.82      348.72     43.22 o 
  16   2   8      120.22      102.34     33.66 o 
 -18   3   8     1025.30     1142.39     81.22 o 
 -17   3   8      327.86      363.28     56.07 o 
 -16   3   8     2754.88     2942.03    119.39 o 
 -15   3   8     1389.26     1165.40     65.87 o 
 -14   3   8        7.93      -11.52     21.67 o 
 -13   3   8       47.47       66.30     20.41 o 
 -12   3   8     7117.75     7052.79    139.66 o 
 -11   3   8      813.34      704.48     35.05 o 
 -10   3   8    18094.36    17903.48    290.89 o 
  -9   3   8     3725.07     3685.07     75.54 o 
  -8   3   8      533.06      473.48     24.24 o 
  -7   3   8     3058.12     3034.83     55.16 o 
  -6   3   8      369.51      407.13     16.87 o 
  -5   3   8        7.28       26.15     12.84 o 
  -4   3   8      523.42      527.69     17.26 o 
  -3   3   8     3842.22     4073.50     62.77 o 
  -2   3   8       23.92       93.68      9.68 o 
  -1   3   8      275.86      328.36     12.72 o 
   0   3   8     5189.98     5397.11     68.50 o 
   1   3   8     2712.16     2778.30     52.08 o 
   2   3   8    36499.64    36415.96    441.62 o 
   3   3   8     2389.02     2515.29     40.25 o 
   4   3   8    23834.30    24320.91    341.36 o 
   5   3   8      463.16      417.35     14.60 o 
   6   3   8      827.87      818.53     38.78 o 
   7   3   8     1903.34     1886.02     37.43 o 
   8   3   8    13825.35    13128.48    209.22 o 
   9   3   8     3097.10     3023.55     71.14 o 
  10   3   8     8007.46     8157.99    148.34 o 
  11   3   8      575.32      566.54     40.87 o 
  12   3   8        1.18       33.77     25.23 o 
  13   3   8       68.86       30.04     20.59 o 
  14   3   8       11.84       33.18     22.58 o 
  15   3   8      778.02      840.78     61.11 o 
 -18   4   8       16.76        1.55     30.54 o 
 -17   4   8      186.37      165.43     41.39 o 
 -16   4   8      195.17       92.19     31.76 o 
 -15   4   8      539.34      484.41     46.21 o 
 -14   4   8      672.27      686.10     50.44 o 
 -13   4   8      538.96      589.35     39.83 o 
 -12   4   8      669.15      683.49     37.14 o 
 -11   4   8     2534.64     2593.29     70.96 o 
 -10   4   8      658.59      775.14     41.54 o 
  -9   4   8     5169.43     5070.58     95.72 o 
  -8   4   8     2888.05     2938.56     64.13 o 
  -7   4   8    21094.04    20834.47    279.81 o 
  -6   4   8     2233.38     2298.86     45.72 o 
  -5   4   8    13636.79    13518.72    175.51 o 
  -4   4   8      817.19      920.31     26.60 o 
  -3   4   8    12700.37    12715.34    187.31 o 
  -2   4   8      178.61      179.66     11.84 o 
  -1   4   8    40309.16    39211.71    465.28 o 
   0   4   8     1151.88     1138.37     25.11 o 
   1   4   8     7417.05     7073.77     95.24 o 
   2   4   8      897.02     1183.74     41.01 o 
   3   4   8       64.79       81.56      7.20 o 
   4   4   8     5516.48     5388.35     88.38 o 
   5   4   8      111.35      103.73     14.49 o 
   6   4   8      913.90      908.06     57.40 o 
   7   4   8     2281.18     2387.84     78.27 o 
   8   4   8      926.72      882.41     47.02 o 
   9   4   8       16.91        9.68     17.03 o 
  10   4   8      370.59      379.42     21.28 o 
  11   4   8     5896.54     6017.51    179.23 o 
  12   4   8      152.56      154.31     25.31 o 
  13   4   8     6574.46     6556.29    202.43 o 
  14   4   8        1.67        0.00     17.66 o 
  15   4   8        2.49       16.73     22.58 o 
 -17   5   8     3859.40     3987.27    189.69 o 
 -16   5   8     1057.07     1054.21    177.72 o 
 -15   5   8        4.20       -8.02     25.29 o 
 -14   5   8      646.64      583.79     57.67 o 
 -13   5   8      811.99      720.64     50.97 o 
 -12   5   8     7058.82     7042.01    177.28 o 
 -11   5   8       11.94       -1.33     13.65 o 
 -10   5   8     1875.29     1900.92     57.51 o 
  -9   5   8      803.63      847.77     38.44 o 
  -8   5   8     3244.58     3155.47     68.23 o 
  -7   5   8     6439.36     6473.86    105.52 o 
  -6   5   8     1643.85     1555.79     39.43 o 
  -5   5   8    10816.04    10723.44    144.66 o 
  -4   5   8      150.17      184.42     13.91 o 
  -3   5   8    20797.06    20987.54    276.42 o 
  -2   5   8      971.19     1070.34     41.46 o 
  -1   5   8       20.43       25.27      6.72 o 
   0   5   8        4.78       12.93      8.82 o 
   1   5   8     4083.50     4006.71     64.26 o 
   2   5   8     8587.80     8420.29    117.85 o 
   3   5   8      505.00      505.96     17.46 o 
   4   5   8    12015.31    11802.93    163.95 o 
   5   5   8     3497.73     3532.23     60.87 o 
   6   5   8      455.81      516.56     68.40 o 
   7   5   8      210.32      156.09     24.17 o 
   8   5   8     9115.01     9039.25    212.76 o 
   9   5   8    11147.54    11081.19    252.99 o 
  10   5   8     1601.94     1712.73    111.51 o 
  11   5   8      168.92      129.98     17.71 o 
  12   5   8       12.77       -5.78     35.10 o 
  13   5   8       94.17       71.81     21.77 o 
  14   5   8      286.98      229.75     30.97 o 
  15   5   8     1679.61     2026.38     91.65 o 
 -17   6   8       49.99       27.24     40.05 o 
 -16   6   8     1310.94     1389.10    104.83 o 
 -15   6   8       25.33        8.56     31.10 o 
 -14   6   8     4300.06     4385.10    156.33 o 
 -13   6   8      551.33      421.84     48.98 o 
 -12   6   8     6930.48     6913.34    204.83 o 
 -11   6   8     1322.92     1197.17     78.22 o 
 -10   6   8        9.23        6.89     16.79 o 
  -9   6   8      136.24      154.72     23.61 o 
  -8   6   8     9437.35     9424.00    181.96 o 
  -7   6   8     1453.70     1460.73     46.28 o 
  -6   6   8     1781.30     1857.62     51.11 o 
  -5   6   8     1328.14     1342.57     41.29 o 
  -4   6   8     2732.49     2726.71     57.70 o 
  -3   6   8     3461.58     3510.09     67.24 o 
  -2   6   8       13.07       36.13      8.46 o 
  -1   6   8     3943.16     3959.43     66.18 o 
   0   6   8    12581.14    11979.22    164.73 o 
   1   6   8        0.23        8.95      7.58 o 
   2   6   8     1034.66     1164.34     39.39 o 
   3   6   8     3028.43     3139.44     53.24 o 
   4   6   8     7103.07     7288.55    151.76 o 
   5   6   8       71.15       84.82     17.50 o 
   6   6   8    22808.73    21916.51    340.73 o 
   7   6   8      600.94      547.90     41.06 o 
   8   6   8     1990.08     2098.90     81.72 o 
   9   6   8       62.57       27.78     26.85 o 
  10   6   8      739.66      871.50     88.84 o 
  11   6   8      548.42      609.94     92.15 o 
  12   6   8      319.51      250.12     72.40 o 
  13   6   8      813.98      985.15     55.95 o 
  14   6   8       25.16       44.63     34.01 o 
 -16   7   8      137.38       76.87     53.75 o 
 -15   7   8       51.62       61.88     40.53 o 
 -14   7   8       40.66       54.03     34.87 o 
 -13   7   8       22.14       -5.08     26.76 o 
 -12   7   8      513.47      462.81     50.87 o 
 -11   7   8      417.74      536.92     76.91 o 
 -10   7   8      463.88      589.69     48.18 o 
  -9   7   8     3311.75     3394.63    173.87 o 
  -8   7   8     2079.21     1928.46     68.64 o 
  -7   7   8       58.06      118.49     21.50 o 
  -6   7   8        3.56       -8.90     14.54 o 
  -5   7   8    34141.98    33015.00    699.44 o 
  -4   7   8      484.42      484.01     42.12 o 
  -3   7   8    15348.23    15303.01    225.23 o 
  -2   7   8     1565.82     1699.00     48.10 o 
  -1   7   8      858.55      805.28     24.61 o 
   0   7   8      936.49      940.32     32.83 o 
   1   7   8     8798.93     8485.19    144.69 o 
   2   7   8     1398.48     1442.61     41.63 o 
   3   7   8     2693.16     2606.21     52.35 o 
   4   7   8        1.73       26.41     10.45 o 
   5   7   8        3.57        1.76      6.95 o 
   6   7   8      165.90      185.04     12.71 o 
   7   7   8      460.28      426.94     35.16 o 
   8   7   8       41.32       37.97     12.82 o 
   9   7   8     3494.02     3420.65    138.34 o 
  10   7   8       43.36       87.60     33.27 o 
  11   7   8     1416.76     1362.49    136.03 o 
  12   7   8      744.50      563.87     96.54 o 
  13   7   8     1148.17     1399.79    142.61 o 
  14   7   8      639.21      627.49    107.51 o 
 -16   8   8       23.98      -14.10     40.59 o 
 -15   8   8      334.38      349.28     62.05 o 
 -14   8   8     3951.79     3908.33    182.10 o 
 -13   8   8      633.42      498.59     55.52 o 
 -12   8   8     2553.01     2898.76    142.10 o 
 -11   8   8      245.20      137.78     48.27 o 
 -10   8   8     1629.87     1506.66     93.82 o 
  -9   8   8     3275.78     3457.46    121.37 o 
  -8   8   8      526.62      612.43     40.85 o 
  -7   8   8       76.88      101.80     23.18 o 
  -6   8   8     7333.80     6874.06    184.31 o 
  -5   8   8     1268.12     1370.53     56.22 o 
  -4   8   8     2885.00     2964.87     87.61 o 
  -3   8   8     5215.88     5041.07    136.39 o 
  -2   8   8     2279.94     2113.48     61.22 o 
  -1   8   8     2559.23     2480.77     79.49 o 
   0   8   8     1180.53     1097.92     79.17 o 
   1   8   8     7678.67     7519.28    144.37 o 
   2   8   8     6185.16     6070.52    135.81 o 
   3   8   8      534.18      593.88     40.01 o 
   4   8   8     7268.99     7171.44    161.69 o 
   5   8   8      169.44      128.71     19.02 o 
   6   8   8     9661.26     9771.78    207.60 o 
   7   8   8       65.93       61.76     18.68 o 
   8   8   8      134.74      177.33     19.86 o 
   9   8   8      117.15      151.34     18.88 o 
  10   8   8     1379.17     1408.91     61.85 o 
  11   8   8     1647.86     1880.28    166.75 o 
  12   8   8     1262.71     1454.64    151.39 o 
  13   8   8     1702.75     1676.24    164.55 o 
 -15   9   8       10.66        2.51     32.70 o 
 -14   9   8       38.53       49.86     38.10 o 
 -13   9   8      521.88      451.03     80.08 o 
 -12   9   8     3353.11     3278.98    156.98 o 
 -11   9   8     1161.37     1151.02     88.54 o 
 -10   9   8     5967.41     6061.26    233.66 o 
  -9   9   8     3971.21     3802.29    165.81 o 
  -8   9   8     2380.85     2590.09    101.81 o 
  -7   9   8       87.41      102.93     23.40 o 
  -6   9   8      803.80      694.34     42.93 o 
  -5   9   8     2854.79     2701.47     85.73 o 
  -4   9   8       17.29       36.34     17.05 o 
  -3   9   8      938.29      879.24     45.42 o 
  -2   9   8      436.52      446.76     33.58 o 
  -1   9   8      607.93      587.01     42.92 o 
   0   9   8     2992.42     2975.00    100.73 o 
   1   9   8     6530.73     6463.12    167.36 o 
   2   9   8     7416.40     6896.74    174.95 o 
   3   9   8       66.45       87.88     21.63 o 
   4   9   8     6786.48     6427.62    153.23 o 
   5   9   8     1150.64     1190.58     51.22 o 
   6   9   8      351.93      444.69     32.28 o 
   7   9   8       23.58       27.63     16.45 o 
   8   9   8     2438.28     2613.91    211.46 o 
   9   9   8       18.51       16.81     16.56 o 
  10   9   8     2037.64     2137.16     78.98 o 
  11   9   8     1150.60     1248.09    137.13 o 
  12   9   8        4.31      -14.31     14.31 o 
 -14  10   8        0.22      -10.03     39.49 o 
 -13  10   8       51.20       54.85     43.88 o 
 -12  10   8        3.25       -8.78     37.30 o 
 -11  10   8       49.18       53.43     36.87 o 
 -10  10   8       45.16       63.04     36.12 o 
  -9  10   8      188.99      125.87     42.59 o 
  -8  10   8      131.14       84.27     29.23 o 
  -7  10   8    10619.28    10611.05    377.17 o 
  -6  10   8      334.38      295.16     31.71 o 
  -5  10   8      668.64      795.37     46.57 o 
  -4  10   8      980.29      898.67     48.77 o 
  -3  10   8      475.26      403.59     34.47 o 
  -2  10   8      295.28      294.95     35.41 o 
  -1  10   8    17370.65    16737.74    454.68 o 
   0  10   8      372.14      351.15     29.80 o 
   1  10   8     1413.35     1459.93     64.29 o 
   2  10   8        1.46       21.87     17.60 o 
   3  10   8      193.34      190.00     33.73 o 
   4  10   8     2118.45     2142.13    101.66 o 
   5  10   8       18.20       13.94     32.91 o 
   6  10   8      563.77      639.46     51.21 o 
   7  10   8      109.81       62.36     26.33 o 
   8  10   8      290.41      257.84     30.55 o 
   9  10   8        0.50       19.17     19.18 o 
  10  10   8     1201.61     1114.31     58.28 o 
  11  10   8     2500.26     2843.52    136.03 o 
  12  10   8      203.52      133.61     24.74 o 
 -13  11   8       46.65       98.73     52.66 o 
 -12  11   8      664.78      686.73     96.54 o 
 -11  11   8      163.65      235.93     60.34 o 
 -10  11   8     4304.15     4928.52    262.19 o 
  -9  11   8      830.41      687.01     71.15 o 
  -8  11   8       26.36       30.61     30.84 o 
  -7  11   8       33.84       13.78     22.80 o 
  -6  11   8        7.64       25.51     21.68 o 
  -5  11   8     1048.35      966.13     65.85 o 
  -4  11   8      998.29     1087.27     78.54 o 
  -3  11   8      459.52      425.17     58.84 o 
  -2  11   8      495.05      463.94     62.86 o 
  -1  11   8      760.16      746.44     52.30 o 
   0  11   8      178.78      141.67     26.81 o 
   1  11   8      176.41      200.11     28.68 o 
   2  11   8     5658.43     5401.63    153.62 o 
   3  11   8     2532.84     2329.85    113.55 o 
   4  11   8     1919.44     1860.92     98.34 o 
   5  11   8      351.14      386.03     44.50 o 
   6  11   8      244.74      252.63     51.56 o 
   7  11   8     2196.15     2128.34    209.53 o 
   8  11   8     4885.00     5059.39    246.83 o 
   9  11   8      335.59      278.40     37.98 o 
  10  11   8        8.43       12.83     22.46 o 
 -12  12   8     1286.51     1432.70    136.03 o 
 -11  12   8      474.92      419.06     81.18 o 
 -10  12   8      181.81      138.33     45.05 o 
  -9  12   8        0.24       -7.71     29.57 o 
  -8  12   8     1036.04      886.04     84.35 o 
  -7  12   8     3392.23     3659.09    176.47 o 
  -6  12   8     2508.62     2398.46    118.33 o 
  -5  12   8      836.96      917.16     63.40 o 
  -4  12   8      129.77      186.15     35.87 o 
  -3  12   8      425.80      331.00     42.47 o 
  -2  12   8     1671.78     1726.21     88.31 o 
  -1  12   8     1883.29     2138.84    115.61 o 
   0  12   8     2896.33     2951.10    107.48 o 
   1  12   8       19.66      -10.35     16.58 o 
   2  12   8       28.34       32.63     20.06 o 
   3  12   8      849.51      774.68     53.74 o 
   4  12   8     1515.04     1377.46     99.83 o 
   5  12   8      550.13      469.47     52.78 o 
   6  12   8     2002.58     2140.08    159.07 o 
   7  12   8      322.50      320.47     43.54 o 
   8  12   8      281.61      247.80     39.49 o 
   9  12   8      248.49      276.04     47.17 o 
 -10  13   8      316.35      225.98     70.21 o 
  -9  13   8      855.69     1008.47    164.55 o 
  -8  13   8       91.04       77.73     40.52 o 
  -7  13   8      161.26       67.55     41.80 o 
  -6  13   8      493.86      579.55     54.38 o 
  -5  13   8     1169.96     1299.58    101.53 o 
  -4  13   8      132.67       93.87     31.70 o 
  -3  13   8     4426.22     4756.82    158.88 o 
  -2  13   8     1526.66     1211.69    108.60 o 
  -1  13   8      185.83      149.76     43.81 o 
   0  13   8       82.83       64.27     25.30 o 
   1  13   8     2151.21     2495.71    110.92 o 
   2  13   8      305.71      313.45     48.54 o 
   3  13   8      434.88      472.21     50.80 o 
   4  13   8      577.41      779.89     70.44 o 
   5  13   8      296.11      345.41     50.61 o 
   6  13   8      356.35      342.38     50.16 o 
   7  13   8       78.31       41.69     30.97 o 
   8  13   8      157.11      138.22     87.76 o 
  -8  14   8     1083.97     1126.53     99.63 o 
  -7  14   8       86.60       56.45     42.52 o 
  -6  14   8       62.53       81.52     32.12 o 
  -5  14   8      106.17       77.77     33.51 o 
  -4  14   8      323.80      202.69     68.06 o 
  -3  14   8      326.69      411.89     63.32 o 
  -2  14   8       36.46       51.52     37.48 o 
  -1  14   8      186.04      103.72     68.01 o 
   0  14   8     1353.75     1370.00    100.22 o 
   1  14   8      179.39      145.46     45.66 o 
   2  14   8        2.31       23.43     29.64 o 
   3  14   8     2176.88     2077.95     91.54 o 
   4  14   8      830.43     1025.68    120.75 o 
   5  14   8        1.20        4.91     29.90 o 
  -4  15   8      110.81       77.72     63.63 o 
  -3  15   8      604.30      674.05     79.90 o 
  -2  15   8        6.84       30.52     36.87 o 
  -1  15   8       84.79      108.74     44.18 o 
   0  15   8      673.72      505.07    107.51 o 
   1  15   8      561.60      511.40     67.36 o 
   2  15   8     1380.88     1572.38     83.58 o 
 -17   0   9       66.62       88.86     44.99 o 
 -15   0   9      770.92      732.42     76.41 o 
 -13   0   9     1782.56     1705.40     82.63 o 
 -11   0   9      138.70      107.33     27.18 o 
  -9   0   9    19058.34    19211.33    573.92 o 
  -7   0   9    29222.59    28600.31    624.96 o 
  -5   0   9    14615.83    14416.71    235.04 o 
  -3   0   9    23279.24    24741.50    383.03 o 
  -1   0   9     1074.91      972.34     37.89 o 
   1   0   9        1.82       33.27     19.02 o 
   3   0   9     1108.45     1087.34     29.74 o 
   5   0   9    10048.05    10164.40    172.11 o 
   7   0   9    16552.85    16423.70    583.61 o 
   9   0   9      285.34      334.62     35.10 o 
  11   0   9     9347.03     9500.14    377.37 o 
  13   0   9     6520.44     6498.71    291.81 o 
  15   0   9       12.29       39.49     39.49 o 
 -18   1   9     2243.88     2409.39    102.77 o 
 -17   1   9      801.56      839.60     61.46 o 
 -16   1   9     4190.77     4327.72    136.39 o 
 -15   1   9       64.28       57.48     26.60 o 
 -14   1   9       39.52       38.01     20.68 o 
 -13   1   9      430.32      373.28     29.76 o 
 -12   1   9     6480.52     6617.06    134.07 o 
 -11   1   9     1027.77     1006.75     50.04 o 
 -10   1   9     4404.75     4540.70     98.11 o 
  -9   1   9     9445.93     9025.14    157.58 o 
  -8   1   9       71.53      102.90     12.34 o 
  -7   1   9     1045.10     1219.41     29.19 o 
  -6   1   9      735.92      800.25     22.44 o 
  -5   1   9     3036.45     3079.73     49.10 o 
  -4   1   9    22463.26    22504.73    254.75 o 
  -3   1   9       57.56       44.29      7.08 o 
  -2   1   9     6258.53     5815.93     84.98 o 
  -1   1   9     2073.99     2147.60     38.97 o 
   0   1   9     7896.42     8078.92     97.68 o 
   1   1   9     3973.51     4150.63     51.52 o 
   2   1   9    60450.16    61315.35    694.68 o 
   3   1   9     6955.45     7498.58     90.19 o 
   4   1   9     9647.27     9655.69    113.69 o 
   5   1   9     2703.55     2636.45     40.51 o 
   6   1   9      970.53      898.53     36.38 o 
   7   1   9       19.80       19.25      7.57 o 
   8   1   9      788.57      727.69     29.97 o 
   9   1   9    12171.69    12206.75    230.20 o 
  10   1   9      262.70      287.16     33.11 o 
  11   1   9       13.88       18.06     19.46 o 
  12   1   9      152.27      154.31     30.22 o 
  13   1   9       79.66       54.85     24.82 o 
  14   1   9     2115.61     2440.25    107.61 o 
  15   1   9      812.96      867.74     64.94 o 
 -18   2   9     1476.07     1790.39    100.01 o 
 -17   2   9       33.76       67.04     28.92 o 
 -16   2   9     1961.59     1927.76     86.16 o 
 -15   2   9        0.70      -20.01     20.01 o 
 -14   2   9     6255.67     6386.44    149.30 o 
 -13   2   9      982.20      972.59     53.71 o 
 -12   2   9     1112.92     1149.86    103.03 o 
 -11   2   9     2848.83     2703.76     71.80 o 
 -10   2   9        9.81       -9.44     11.93 o 
  -9   2   9     9599.25     9745.99    150.83 o 
  -8   2   9     4877.39     5111.32     90.11 o 
  -7   2   9    11696.34    11422.50    149.37 o 
  -6   2   9     2166.15     2112.49     40.73 o 
  -5   2   9     1100.83      921.90     23.36 o 
  -4   2   9     4951.47     5257.94     75.45 o 
  -3   2   9     2440.50     2300.93     42.08 o 
  -2   2   9    18880.01    19690.32    235.85 o 
  -1   2   9     2914.46     2908.42     46.16 o 
   0   2   9    71592.04    73125.84    790.54 o 
   1   2   9        7.77       21.26      5.64 o 
   2   2   9     2994.84     3152.64     64.79 o 
   3   2   9        3.43        4.99      4.73 o 
   4   2   9     3073.27     2705.14     40.17 o 
   5   2   9     2443.84     2306.20     36.96 o 
   6   2   9    14062.14    13485.42    180.89 o 
   7   2   9     5354.69     5410.19     80.84 o 
   8   2   9      171.64      189.34     11.71 o 
   9   2   9       10.46       26.42     10.27 o 
  10   2   9      471.44      473.96     34.12 o 
  11   2   9     2847.53     2946.79    108.98 o 
  12   2   9     2111.47     2191.03     93.82 o 
  13   2   9     3311.27     3659.62    209.53 o 
  14   2   9       26.49       51.56     27.57 o 
  15   2   9       43.35       15.68     25.83 o 
 -18   3   9       34.09       51.56     33.31 o 
 -17   3   9        8.90       40.53     26.26 o 
 -16   3   9      480.48      503.86     48.47 o 
 -15   3   9      102.71       76.90     27.20 o 
 -14   3   9       77.28       54.33     22.28 o 
 -13   3   9       11.85        1.38     17.36 o 
 -12   3   9        7.82        7.51     14.70 o 
 -11   3   9    12548.43    12728.30    221.19 o 
 -10   3   9      257.89      313.22     23.15 o 
  -9   3   9    12526.49    12088.37    189.02 o 
  -8   3   9     1136.17     1101.79     40.19 o 
  -7   3   9     1296.08     1345.64     34.44 o 
  -6   3   9      448.15      490.70     20.09 o 
  -5   3   9    28537.09    28741.64    331.63 o 
  -4   3   9       12.01       19.00      8.65 o 
  -3   3   9    29674.09    29846.69    383.26 o 
  -2   3   9     3072.80     3554.77     61.61 o 
  -1   3   9       13.36       16.44      7.47 o 
   0   3   9       14.30       15.72      5.43 o 
   1   3   9        2.09        6.17      6.27 o 
   2   3   9     3172.67     2950.56     50.79 o 
   3   3   9     1132.26     1175.39     25.28 o 
   4   3   9     1053.15     1138.86     22.72 o 
   5   3   9     2624.78     2788.66     82.91 o 
   6   3   9      453.93      489.35     20.61 o 
   7   3   9    12928.89    12495.42    211.45 o 
   8   3   9      402.91      406.04     19.00 o 
   9   3   9     9908.56    10217.90    167.10 o 
  10   3   9       68.05       67.78     13.47 o 
  11   3   9     5420.70     5511.22    170.12 o 
  12   3   9       91.58       50.59     51.56 o 
  13   3   9     1751.05     1703.82     81.51 o 
  14   3   9       30.55       21.94     63.63 o 
  15   3   9     1280.86     1314.88     98.73 o 
 -17   4   9       18.47      -29.90     29.90 o 
 -16   4   9      458.32      452.82     55.33 o 
 -15   4   9        0.01        6.61     22.52 o 
 -14   4   9     9878.98     9704.78    232.47 o 
 -13   4   9        4.54       23.01     22.50 o 
 -12   4   9     2378.86     2456.58    109.13 o 
 -11   4   9     1069.25     1160.09     46.74 o 
 -10   4   9     1341.95     1367.90     48.67 o 
  -9   4   9     4587.87     4618.58     90.33 o 
  -8   4   9       37.84       17.33     11.01 o 
  -7   4   9     3361.83     3274.02     65.46 o 
  -6   4   9     1338.54     1384.08     34.23 o 
  -5   4   9     2667.28     2719.86     50.54 o 
  -4   4   9     5523.17     5791.00     96.79 o 
  -3   4   9       47.32       40.89      9.09 o 
  -2   4   9    44983.04    44745.31    563.43 o 
  -1   4   9      123.01      148.16      9.81 o 
   0   4   9    12442.67    11741.70    150.80 o 
   1   4   9      397.56      477.94     16.52 o 
   2   4   9     4608.46     4581.76     91.22 o 
   3   4   9      533.21      631.51     18.21 o 
   4   4   9    29692.15    28880.57    437.18 o 
   5   4   9     1765.53     1837.31     42.29 o 
   6   4   9     6253.07     5987.39    106.23 o 
   7   4   9      182.63      187.51     26.60 o 
   8   4   9      398.17      392.62     33.78 o 
   9   4   9      170.81       85.26     29.05 o 
  10   4   9      158.94      186.55     17.56 o 
  11   4   9      608.29      616.39     51.56 o 
  12   4   9      794.31      851.46     62.53 o 
  13   4   9      432.68      464.42     40.33 o 
  14   4   9      697.04      725.00     53.13 o 
  15   4   9       10.32        4.39     32.91 o 
 -17   5   9        2.35       18.46     37.75 o 
 -16   5   9      816.75      981.10     90.67 o 
 -15   5   9        4.13        8.12     27.13 o 
 -14   5   9      710.99      739.85     80.27 o 
 -13   5   9       91.30       54.70     28.29 o 
 -12   5   9     3144.45     3197.68    123.22 o 
 -11   5   9     5681.99     5569.32    148.60 o 
 -10   5   9     2157.30     2065.07     77.87 o 
  -9   5   9     4342.14     4503.43     97.93 o 
  -8   5   9     1291.31     1254.06     44.35 o 
  -7   5   9      794.42      768.68     31.18 o 
  -6   5   9     1580.63     1480.44     45.46 o 
  -5   5   9    13501.25    13184.12    185.81 o 
  -4   5   9     3509.91     3476.04     63.64 o 
  -3   5   9    10838.52    10380.80    148.43 o 
  -2   5   9     2938.23     3037.67     60.29 o 
  -1   5   9     3137.45     3363.40     55.01 o 
   0   5   9     7255.42     7821.54    114.06 o 
   1   5   9      952.17      878.32     24.29 o 
   2   5   9    26959.12    27090.33    370.66 o 
   3   5   9      180.56      185.19     13.87 o 
   4   5   9     5819.32     5629.92     92.76 o 
   5   5   9     4331.30     4222.51     81.28 o 
   6   5   9      134.84      112.96     16.18 o 
   7   5   9     3463.59     3190.23    163.72 o 
   8   5   9      110.87       95.24     22.91 o 
   9   5   9     6502.37     6223.05    196.20 o 
  10   5   9        0.01        8.21     22.78 o 
  11   5   9     2082.85     2044.83    149.19 o 
  12   5   9      141.72      102.21     36.20 o 
  13   5   9     2038.41     1970.85    161.26 o 
  14   5   9      499.60      500.85     52.66 o 
 -17   6   9       46.39      113.95     47.08 o 
 -16   6   9      187.31      166.40     50.73 o 
 -15   6   9        2.44       -2.11     25.64 o 
 -14   6   9      429.81      561.63     56.10 o 
 -13   6   9     1718.52     1822.54    108.95 o 
 -12   6   9       32.68       39.15     23.69 o 
 -11   6   9       90.23       68.20     40.54 o 
 -10   6   9       92.10       34.24     20.44 o 
  -9   6   9     5119.08     4950.93    117.79 o 
  -8   6   9      132.30      112.48     20.44 o 
  -7   6   9    21506.17    21532.68    341.54 o 
  -6   6   9     4027.63     3981.30     95.05 o 
  -5   6   9     2118.89     2273.17     54.31 o 
  -4   6   9      430.28      401.45     22.47 o 
  -3   6   9      508.01      499.49     21.40 o 
  -2   6   9        3.50       20.30      9.76 o 
  -1   6   9     8271.18     8036.06    118.52 o 
   0   6   9     6772.06     6638.99    109.80 o 
   1   6   9      150.34      152.67     13.35 o 
   2   6   9      249.42      348.43     17.07 o 
   3   6   9     4694.27     4702.01     92.55 o 
   4   6   9     4548.70     4620.31     83.37 o 
   5   6   9     7658.11     7444.33    119.08 o 
   6   6   9       48.84       80.74     10.14 o 
   7   6   9     6904.83     6613.79    171.82 o 
   8   6   9       11.19       -5.37     17.76 o 
   9   6   9      314.13      321.32     65.39 o 
  10   6   9     1694.24     1723.90    110.52 o 
  11   6   9     6417.53     6797.10    335.69 o 
  12   6   9      295.88      304.97     74.60 o 
  13   6   9     1610.06     1509.49    147.00 o 
  14   6   9        0.58        6.58     46.07 o 
 -16   7   9     4721.23     5131.85    241.34 o 
 -15   7   9     1973.56     1575.49    114.38 o 
 -14   7   9      102.07       64.40     42.22 o 
 -13   7   9      191.14      313.79     47.03 o 
 -12   7   9      915.56      911.08     68.12 o 
 -11   7   9     1092.81     1069.39     71.39 o 
 -10   7   9     3700.97     3749.97    115.77 o 
  -9   7   9      180.78      243.16     40.63 o 
  -8   7   9      135.01      159.57     39.73 o 
  -7   7   9      383.91      356.83     31.52 o 
  -6   7   9      154.45      207.26     25.74 o 
  -5   7   9      717.95      697.78     40.26 o 
  -4   7   9    12178.71    11883.80    244.61 o 
  -3   7   9     1794.34     1802.34     59.73 o 
  -2   7   9    10055.24    10263.46    171.15 o 
  -1   7   9      447.07      452.37     24.92 o 
   0   7   9     4143.79     4075.29    131.97 o 
   1   7   9     4020.55     4195.70     94.99 o 
   2   7   9    26518.62    25450.00    776.05 o 
   3   7   9       15.01        1.04     16.30 o 
   4   7   9     4342.73     4345.74     93.12 o 
   5   7   9      110.88      124.57     11.85 o 
   6   7   9      549.63      622.04     37.30 o 
   7   7   9     3502.66     3644.67    127.45 o 
   8   7   9     3674.00     3471.74    140.96 o 
   9   7   9      344.38      419.03     54.81 o 
  10   7   9       64.11       38.12     31.25 o 
  11   7   9     1141.13     1215.49    127.25 o 
  12   7   9      107.04      188.69     68.01 o 
  13   7   9      289.71      449.78     94.34 o 
 -15   8   9      186.98      164.20    111.90 o 
 -14   8   9     1920.13     1954.88    127.00 o 
 -13   8   9     2153.41     2043.60    103.63 o 
 -12   8   9     1474.49     1577.91     88.79 o 
 -11   8   9      626.23      646.17     58.73 o 
 -10   8   9      359.06      414.14    120.67 o 
  -9   8   9     2462.88     2292.47     96.19 o 
  -8   8   9       12.34       24.10     24.06 o 
  -7   8   9    15166.79    15355.30    394.06 o 
  -6   8   9     1390.74     1278.91     70.05 o 
  -5   8   9      637.82      668.80     57.64 o 
  -4   8   9       30.90       46.35     17.11 o 
  -3   8   9     4580.59     4523.93    117.73 o 
  -2   8   9     7267.14     7366.90    166.85 o 
  -1   8   9     1832.00     1778.72     62.93 o 
   0   8   9     2098.73     2044.07     65.09 o 
   1   8   9       94.27       77.91     21.46 o 
   2   8   9      734.66      705.09     44.25 o 
   3   8   9      113.61      132.33     29.31 o 
   4   8   9     2792.60     2861.59    109.10 o 
   5   8   9     2386.63     2350.13     62.06 o 
   6   8   9     1826.70     1896.96     63.77 o 
   7   8   9     2650.98     2623.18     74.70 o 
   8   8   9      822.34      857.90     55.42 o 
   9   8   9        1.07       12.38     14.57 o 
  10   8   9      479.11      442.05     58.26 o 
  11   8   9     3338.55     3521.42    232.57 o 
  12   8   9      847.42      704.28    111.90 o 
  13   8   9     1580.57     1485.36    160.16 o 
 -15   9   9      447.19      638.26     89.96 o 
 -14   9   9      290.48      243.38     55.82 o 
 -13   9   9      505.32      563.17     60.00 o 
 -12   9   9      897.98      990.94    139.45 o 
 -11   9   9     1542.68     1605.90    123.96 o 
 -10   9   9      308.22      243.59     73.50 o 
  -9   9   9     6203.18     6606.27    355.43 o 
  -8   9   9      380.30      343.90     62.44 o 
  -7   9   9      666.59      621.88     51.26 o 
  -6   9   9      236.27      220.68     29.45 o 
  -5   9   9     4731.13     4550.08    139.66 o 
  -4   9   9     1911.17     1803.22     76.64 o 
  -3   9   9     6443.48     6498.16    156.32 o 
  -2   9   9     1411.49     1501.45     71.18 o 
  -1   9   9     1965.56     1992.51     70.82 o 
   0   9   9      185.76      152.27     40.59 o 
   1   9   9      143.40      169.82     33.36 o 
   2   9   9     6280.01     5974.88    201.66 o 
   3   9   9     2194.22     2178.91     81.07 o 
   4   9   9      993.54     1051.54     43.72 o 
   5   9   9     1356.12     1360.43     46.06 o 
   6   9   9     3516.03     3477.89    107.04 o 
   7   9   9     1136.22     1215.06    101.02 o 
   8   9   9      176.83      184.83     24.05 o 
   9   9   9     8936.82     9237.21    290.40 o 
  10   9   9       13.74       19.35     14.57 o 
  11   9   9       22.57       15.36     50.46 o 
  12   9   9      801.54      805.21    122.87 o 
 -14  10   9     1584.17     1487.53    113.86 o 
 -13  10   9      299.50      297.62     61.43 o 
 -12  10   9     1262.44     1343.19    116.28 o 
 -11  10   9     1198.41      925.56     86.95 o 
 -10  10   9       15.03        4.18     35.10 o 
  -9  10   9       50.20       13.86     29.57 o 
  -8  10   9      887.18      747.55     56.72 o 
  -7  10   9      856.84      933.72     61.72 o 
  -6  10   9     2235.47     2384.59     85.20 o 
  -5  10   9      193.14      175.91     28.79 o 
  -4  10   9      811.67      790.10     47.65 o 
  -3  10   9      280.59      304.79     31.53 o 
  -2  10   9     4209.01     4214.80    244.48 o 
  -1  10   9      711.65      723.99    140.42 o 
   0  10   9    15722.29    15006.47    440.13 o 
   1  10   9      280.67      283.31     39.80 o 
   2  10   9      136.94      167.24     24.59 o 
   3  10   9     2093.68     2032.65     75.38 o 
   4  10   9     4650.89     4892.54    180.52 o 
   5  10   9      207.19      139.64     31.93 o 
   6  10   9     2206.77     2241.32    102.18 o 
   7  10   9       60.00       32.72     27.43 o 
   8  10   9      176.92      175.58     27.57 o 
   9  10   9       35.91        9.45     16.95 o 
  10  10   9      106.26      106.34     24.55 o 
  11  10   9       42.07        6.90     32.91 o 
 -13  11   9       54.33        7.31     93.25 o 
 -12  11   9      213.92      140.42     61.43 o 
 -11  11   9     1666.34     1873.81    119.66 o 
 -10  11   9     1095.97     1085.67    107.51 o 
  -9  11   9     3126.25     3436.96    310.45 o 
  -8  11   9     1112.55     1053.04     68.84 o 
  -7  11   9       14.00       23.32     23.92 o 
  -6  11   9      600.30      705.61     56.68 o 
  -5  11   9     5769.59     5800.46    152.65 o 
  -4  11   9       22.56       62.52     22.61 o 
  -3  11   9     1652.45     1846.82     83.97 o 
  -2  11   9       88.31       59.56     25.03 o 
  -1  11   9      994.38      848.71     70.09 o 
   0  11   9       32.61       40.46     27.27 o 
   1  11   9        5.41        6.18     29.62 o 
   2  11   9      839.34      800.23     99.67 o 
   3  11   9       13.62        7.70     16.23 o 
   4  11   9     1372.38     1383.06     62.76 o 
   5  11   9      720.33      645.59     41.79 o 
   6  11   9      270.70      211.07     37.30 o 
   7  11   9     1920.67     1977.57     99.58 o 
   8  11   9      307.06      178.50     46.07 o 
   9  11   9     3129.50     3299.15    261.51 o 
  10  11   9      220.92      288.35     36.55 o 
 -11  12   9       72.86      105.31     54.85 o 
 -10  12   9      503.51      415.54     66.92 o 
  -9  12   9     2495.09     2359.91    136.52 o 
  -8  12   9      317.94      287.40     57.92 o 
  -7  12   9     1119.85     1187.15     74.51 o 
  -6  12   9      396.45      259.80     41.16 o 
  -5  12   9     2148.67     2466.80    104.40 o 
  -4  12   9      598.62      595.16     52.78 o 
  -3  12   9      434.98      468.26     57.62 o 
  -2  12   9      696.59      580.34     82.28 o 
  -1  12   9       18.63       13.16     28.22 o 
   0  12   9     1811.75     1868.49    107.52 o 
   1  12   9     1326.44     1159.07     82.70 o 
   2  12   9      137.27      230.38     32.30 o 
   3  12   9       30.82       46.01     21.22 o 
   4  12   9     2550.31     2471.47     91.60 o 
   5  12   9     2951.14     2799.92     98.59 o 
   6  12   9      780.50      872.79     69.10 o 
   7  12   9      625.42      580.04     74.60 o 
   8  12   9      159.77      130.03     35.69 o 
   9  12   9      487.63      491.46    122.87 o 
  -9  13   9      197.25      146.51     50.58 o 
  -8  13   9      429.22      454.97     72.40 o 
  -7  13   9      274.08      244.51     42.43 o 
  -6  13   9        9.16       35.29     29.12 o 
  -5  13   9      230.02      278.72     42.54 o 
  -4  13   9     1277.89     1281.53     76.57 o 
  -3  13   9       14.29      -16.43     26.80 o 
  -2  13   9      499.81      571.20     70.21 o 
  -1  13   9      643.37      632.50     91.05 o 
   0  13   9     1084.86     1103.70     86.85 o 
   1  13   9       99.40      106.31     38.10 o 
   2  13   9     4485.71     4893.15    516.69 o 
   3  13   9        3.66       -7.94     19.31 o 
   4  13   9     1279.01     1433.35    143.92 o 
   5  13   9      868.57      875.20     54.55 o 
   6  13   9        3.74       15.97     20.56 o 
   7  13   9        2.74       -3.79     18.56 o 
  -7  14   9     2445.02     3139.65    212.82 o 
  -6  14   9      489.14      385.72     50.22 o 
  -5  14   9      310.09      424.91     51.42 o 
  -4  14   9      610.40      627.28     93.25 o 
  -3  14   9      677.04      612.10     72.64 o 
  -2  14   9       98.63      145.75     47.39 o 
  -1  14   9      680.71      746.50    164.55 o 
   0  14   9        5.23      -10.62     29.23 o 
   1  14   9      223.91      215.79     50.49 o 
   2  14   9      660.79      596.84     68.31 o 
   3  14   9       32.21       23.59     23.83 o 
   4  14   9       26.55       -0.93     21.02 o 
  -2  15   9      419.94      430.46     82.28 o 
  -1  15   9       54.17       88.42     42.86 o 
 -18   0  10        2.46      -20.78     38.99 o 
 -16   0  10      399.31      317.73     61.53 o 
 -14   0  10     3398.90     3358.33    128.02 o 
 -12   0  10      647.66      679.63     53.32 o 
 -10   0  10       55.05       24.60     19.68 o 
  -8   0  10    16733.02    16212.35    316.20 o 
  -6   0  10     2894.53     2579.90     97.79 o 
  -4   0  10     3729.13     3637.96     76.43 o 
  -2   0  10   115180.91   116136.84   1905.71 o 
   0   0  10    40995.24    42233.48    639.79 o 
   2   0  10     1670.35     1740.15     60.18 o 
   4   0  10     8381.21     8565.60    149.55 o 
   6   0  10      210.51      349.16     31.99 o 
   8   0  10       35.39       88.59     20.17 o 
  10   0  10      150.13      302.78     48.27 o 
  12   0  10     5265.39     5478.49    252.31 o 
  14   0  10     3645.97     3931.70    206.24 o 
 -18   1  10      233.28      215.72     41.58 o 
 -17   1  10     1183.88     1260.64     73.94 o 
 -16   1  10      872.97      832.30     59.48 o 
 -15   1  10     1587.83     1491.79    133.60 o 
 -14   1  10      243.45      193.15     29.19 o 
 -13   1  10     1153.53     1092.05     47.20 o 
 -12   1  10      277.31      251.31     25.39 o 
 -11   1  10    20399.48    19994.75    325.21 o 
 -10   1  10       98.87      114.74     18.90 o 
  -9   1  10     3809.66     3533.14     77.29 o 
  -8   1  10      646.37      661.38     25.36 o 
  -7   1  10       11.86       -0.73      7.64 o 
  -6   1  10     8486.92     8743.95    113.28 o 
  -5   1  10     8797.38     9152.36    115.92 o 
  -4   1  10     2353.85     2187.95     38.91 o 
  -3   1  10      194.96      267.12     15.21 o 
  -2   1  10     7611.77     7791.68    110.08 o 
  -1   1  10      641.14      625.85     19.55 o 
   0   1  10     7255.75     7513.73     97.90 o 
   1   1  10    11036.07    11383.14    141.03 o 
   2   1  10     2213.46     2228.33     39.67 o 
   3   1  10     9682.46     9701.88    128.43 o 
   4   1  10     2611.93     2616.86     39.74 o 
   5   1  10     2635.60     2855.82     71.22 o 
   6   1  10        0.21        6.65      6.65 o 
   7   1  10    15283.13    14763.46    246.94 o 
   8   1  10      617.14      653.70     28.43 o 
   9   1  10     9752.68     9635.38    259.42 o 
  10   1  10     2480.68     2563.62     98.96 o 
  11   1  10      566.13      518.37     44.03 o 
  12   1  10      204.93      219.78     33.71 o 
  13   1  10      306.07      301.05     41.69 o 
  14   1  10      574.20      615.81     53.70 o 
  15   1  10       12.05       -1.99     25.28 o 
 -18   2  10      680.16      800.09     62.81 o 
 -17   2  10        6.88      -21.40     23.53 o 
 -16   2  10      963.46      976.56     63.80 o 
 -15   2  10     2297.86     2329.05    157.39 o 
 -14   2  10       36.41       61.84     22.00 o 
 -13   2  10     5490.37     5614.66    122.90 o 
 -12   2  10       94.17      110.30     20.54 o 
 -11   2  10     1018.54      974.09     52.82 o 
 -10   2  10        0.31        4.86     12.75 o 
  -9   2  10    11464.71    11725.87    177.53 o 
  -8   2  10     1039.10     1095.42     35.11 o 
  -7   2  10    15051.44    15542.47    196.84 o 
  -6   2  10    13384.67    13440.42    163.47 o 
  -5   2  10      542.08      491.85     18.05 o 
  -4   2  10     5467.40     6022.64     82.03 o 
  -3   2  10       27.87       42.75      7.94 o 
  -2   2  10     1447.25     1284.59     28.42 o 
  -1   2  10     1537.88     1626.21     31.86 o 
   0   2  10    23214.41    22711.04    268.61 o 
   1   2  10     2229.96     2211.90     40.65 o 
   2   2  10      813.87      963.24     23.64 o 
   3   2  10     1602.05     1620.00     33.47 o 
   4   2  10     2269.37     2401.81     40.91 o 
   5   2  10    18951.42    19044.97    251.96 o 
   6   2  10      189.84      217.50     11.51 o 
   7   2  10     9027.10     9196.88    130.52 o 
   8   2  10      125.00      132.22     11.55 o 
   9   2  10      570.24      563.69     43.92 o 
  10   2  10      463.42      463.29     43.88 o 
  11   2  10     2335.18     2455.18    111.90 o 
  12   2  10     3910.55     3986.86    267.67 o 
  13   2  10      514.73      541.05     48.49 o 
  14   2  10      212.63      204.69     35.71 o 
  15   2  10        0.17        1.06     23.71 o 
 -18   3  10     2339.71     2387.91    149.63 o 
 -17   3  10       79.27       44.14     34.17 o 
 -16   3  10     2662.35     2595.24    218.16 o 
 -15   3  10      340.72      316.14     40.42 o 
 -14   3  10      119.93      119.21     31.22 o 
 -13   3  10      830.09      876.66     55.42 o 
 -12   3  10        4.19       -4.45     15.26 o 
 -11   3  10      132.16      142.24     21.23 o 
 -10   3  10       13.22       25.70     14.37 o 
  -9   3  10     3307.25     3514.91     72.03 o 
  -8   3  10       33.90       64.21     13.05 o 
  -7   3  10     4969.84     4878.82     77.55 o 
  -6   3  10     5847.50     6157.23     91.10 o 
  -5   3  10        8.73       10.09      7.21 o 
  -4   3  10    43917.75    43995.62    510.10 o 
  -3   3  10       30.04       49.12      8.41 o 
  -2   3  10    12471.98    12330.94    155.94 o 
  -1   3  10     1012.13     1090.57     25.23 o 
   0   3  10     7207.64     7221.07    108.85 o 
   1   3  10      748.28      817.99     23.75 o 
   2   3  10    27663.11    28084.65    413.80 o 
   3   3  10     4142.50     3971.69     64.94 o 
   4   3  10     1925.79     1933.61     40.67 o 
   5   3  10      540.35      549.81     16.76 o 
   6   3  10      939.11      944.00     20.88 o 
   7   3  10      642.77      587.67     20.35 o 
   8   3  10      636.44      683.72     19.40 o 
   9   3  10      561.25      594.22     22.70 o 
  10   3  10     3481.55     3536.96    120.14 o 
  11   3  10      164.85      184.99     28.82 o 
  12   3  10        0.20       19.91     18.91 o 
  13   3  10      120.05      119.19     27.91 o 
  14   3  10     2654.13     2828.24    225.98 o 
  15   3  10       38.21       17.94     25.16 o 
 -17   4  10        2.24        4.97     30.27 o 
 -16   4  10       66.69       96.61     38.05 o 
 -15   4  10     1301.91     1198.73     82.26 o 
 -14   4  10     1011.00      972.71     72.26 o 
 -13   4  10    10229.96    10324.94    361.52 o 
 -12   4  10     1068.96     1008.03     58.11 o 
 -11   4  10        2.87       17.22     19.72 o 
 -10   4  10        5.62       39.52     19.75 o 
  -9   4  10     6406.10     6689.65    130.46 o 
  -8   4  10      436.92      444.55     27.26 o 
  -7   4  10    12634.50    12534.96    195.07 o 
  -6   4  10      117.34      175.73     24.48 o 
  -5   4  10      117.18       70.74     11.98 o 
  -4   4  10      137.03      207.73     14.95 o 
  -3   4  10        6.11        7.23      8.09 o 
  -2   4  10     2980.45     3006.55     55.54 o 
  -1   4  10     3216.47     3155.81     54.23 o 
   0   4  10     1934.99     1979.73     39.62 o 
   1   4  10     2317.98     2285.82     45.49 o 
   2   4  10     4749.92     5173.67     82.22 o 
   3   4  10     1771.43     1719.83     49.09 o 
   4   4  10      441.54      390.52     29.17 o 
   5   4  10    34983.94    34307.38    473.73 o 
   6   4  10     1662.73     1678.86     61.92 o 
   7   4  10     5758.68     5723.50    103.90 o 
   8   4  10     1226.35     1194.66     34.51 o 
   9   4  10      127.84      134.38     24.41 o 
  10   4  10      371.91      357.00     21.26 o 
  11   4  10     5590.32     5790.66    161.35 o 
  12   4  10     1827.85     1888.40     80.32 o 
  13   4  10      104.60      141.48     25.87 o 
  14   4  10       33.75       15.56     21.38 o 
 -17   5  10       20.77      -31.59     31.59 o 
 -16   5  10       34.34       40.34     34.33 o 
 -15   5  10      648.00      804.95     69.31 o 
 -14   5  10      132.90      174.34     40.68 o 
 -13   5  10     3775.62     3896.36    145.38 o 
 -12   5  10      192.20      172.89     36.48 o 
 -11   5  10     1897.87     1953.08     83.29 o 
 -10   5  10     3924.24     3959.02    117.31 o 
  -9   5  10    15601.23    15936.65    292.16 o 
  -8   5  10      244.10      225.33     24.69 o 
  -7   5  10     2401.66     2531.80     66.13 o 
  -6   5  10     4389.61     4236.34     83.44 o 
  -5   5  10     3284.55     3243.71     63.63 o 
  -4   5  10    14323.27    13875.34    209.22 o 
  -3   5  10       48.67       57.78     10.31 o 
  -2   5  10     3013.79     2982.68     55.57 o 
  -1   5  10     4468.53     4759.43     76.85 o 
   0   5  10     4518.55     4598.65     81.66 o 
   1   5  10      709.17      759.18     25.09 o 
   2   5  10     6984.86     6759.64    103.83 o 
   3   5  10    16688.66    16538.70    261.29 o 
   4   5  10     1047.61     1001.42     27.23 o 
   5   5  10      143.10      151.69     12.46 o 
   6   5  10     2503.20     2528.38     56.26 o 
   7   5  10      881.81      843.54     55.62 o 
   8   5  10      125.50      107.15     31.76 o 
   9   5  10     7886.02     7356.05    226.02 o 
  10   5  10      468.53      468.12     50.84 o 
  11   5  10       48.41       32.91     41.69 o 
  12   5  10      246.93      127.25     57.04 o 
  13   5  10      117.44       83.80     20.25 o 
  14   5  10     2437.67     2703.35    103.27 o 
 -16   6  10      964.72      814.25    119.57 o 
 -15   6  10      260.88      307.21     49.56 o 
 -14   6  10      606.28      601.31     59.08 o 
 -13   6  10     1110.55     1074.87     91.58 o 
 -12   6  10      321.52      376.86     48.71 o 
 -11   6  10      147.87      140.91     35.82 o 
 -10   6  10      101.40       93.82     26.39 o 
  -9   6  10     3420.08     3424.84     93.47 o 
  -8   6  10     1825.99     1913.06     65.00 o 
  -7   6  10      670.17      676.54     37.73 o 
  -6   6  10     9441.22     9579.10    188.16 o 
  -5   6  10      165.03      187.86     21.73 o 
  -4   6  10      737.51      744.29     32.71 o 
  -3   6  10     2569.17     2608.25     57.07 o 
  -2   6  10    10179.47     9769.47    152.63 o 
  -1   6  10     1789.92     1847.36     42.46 o 
   0   6  10    38820.92    38656.49    631.71 o 
   1   6  10      356.70      401.53     21.57 o 
   2   6  10     1587.31     1607.41     51.26 o 
   3   6  10      228.90      182.03     20.94 o 
   4   6  10       25.71       35.20     13.17 o 
   5   6  10      626.41      623.76     21.59 o 
   6   6  10      725.71      655.89     49.55 o 
   7   6  10     1125.54     1093.98     32.87 o 
   8   6  10        2.61      -23.17     23.17 o 
   9   6  10      289.58      270.34     44.07 o 
  10   6  10     2479.47     2364.01    112.66 o 
  11   6  10      377.97      326.91     74.60 o 
  12   6  10     4235.38     4561.38    265.48 o 
  13   6  10       27.01       13.16     48.27 o 
 -16   7  10      103.95       76.06     43.88 o 
 -15   7  10      719.61      754.01     69.87 o 
 -14   7  10      635.95      521.61     59.16 o 
 -13   7  10      632.59      667.36     68.17 o 
 -12   7  10      228.62      250.30     43.85 o 
 -11   7  10    12233.49    12400.84    333.08 o 
 -10   7  10      161.56      188.78     31.80 o 
  -9   7  10     1649.18     1855.92     69.57 o 
  -8   7  10     1882.33     1659.49     61.29 o 
  -7   7  10       55.86       44.15     17.36 o 
  -6   7  10        1.39       -4.04     12.35 o 
  -5   7  10     1621.25     1627.13     56.95 o 
  -4   7  10     4338.80     4162.22    162.59 o 
  -3   7  10       64.97       29.08     14.45 o 
  -2   7  10      428.81      450.36     33.45 o 
  -1   7  10        7.69      -10.33     10.33 o 
   0   7  10      302.81      305.51     24.04 o 
   1   7  10     7313.92     6869.14    156.12 o 
   2   7  10     1001.95      936.47     71.45 o 
   3   7  10    12755.68    12042.85    281.20 o 
   4   7  10        4.34        8.40     16.64 o 
   5   7  10      838.40      847.83     41.56 o 
   6   7  10     1200.75     1277.38     38.56 o 
   7   7  10     7420.83     8065.57    212.27 o 
   8   7  10      542.51      500.69     54.74 o 
   9   7  10     8294.98     8148.14    306.26 o 
  10   7  10       88.94       27.72     43.63 o 
  11   7  10      396.77      404.43     60.91 o 
  12   7  10        5.30       41.69     52.66 o 
  13   7  10      573.96      827.15    120.67 o 
 -15   8  10       58.89       21.12     39.51 o 
 -14   8  10      827.90      976.20     77.77 o 
 -13   8  10      451.28      512.70     57.94 o 
 -12   8  10      165.03       84.79     63.79 o 
 -11   8  10      293.43      343.50     47.55 o 
 -10   8  10       99.63       76.97     31.59 o 
  -9   8  10     2964.67     2917.91     88.09 o 
  -8   8  10     4490.77     4579.28    115.08 o 
  -7   8  10     3828.28     3920.10    146.31 o 
  -6   8  10     2178.95     2314.32     79.09 o 
  -5   8  10     3635.90     3674.85    105.32 o 
  -4   8  10     1579.25     1585.04     63.73 o 
  -3   8  10       18.17       17.69     16.18 o 
  -2   8  10    20629.92    19892.22    476.92 o 
  -1   8  10      591.15      551.11     35.94 o 
   0   8  10     2205.40     2067.96     75.54 o 
   1   8  10      172.92      154.41     25.82 o 
   2   8  10      158.75      177.34     25.69 o 
   3   8  10      416.20      414.78     34.50 o 
   4   8  10     1266.81     1328.81     59.80 o 
   5   8  10     6162.81     6090.28    277.41 o 
   6   8  10      800.88      848.26     45.77 o 
   7   8  10     2382.01     2095.31     72.84 o 
   8   8  10     2015.37     1880.60     84.55 o 
   9   8  10      352.07      291.63     86.32 o 
  10   8  10     1109.97     1194.49    111.41 o 
  11   8  10       80.26       75.69     41.89 o 
  12   8  10      408.57      517.79    100.93 o 
 -14   9  10      261.05      372.75     84.47 o 
 -13   9  10      143.29       94.16     36.03 o 
 -12   9  10      185.58      109.01     37.06 o 
 -11   9  10     2182.06     2210.00    108.31 o 
 -10   9  10        1.37        6.73     33.06 o 
  -9   9  10       17.11        2.19     43.88 o 
  -8   9  10      172.07      240.83     41.49 o 
  -7   9  10      747.90      573.29     42.75 o 
  -6   9  10     2234.84     2143.32    107.43 o 
  -5   9  10      905.40      843.12     73.96 o 
  -4   9  10     3709.36     3731.27    108.86 o 
  -3   9  10     1545.74     1499.59     62.57 o 
  -2   9  10     8881.32     8845.15    198.33 o 
  -1   9  10      312.68      362.98     44.26 o 
   0   9  10     4037.64     3846.37    219.40 o 
   1   9  10       70.23       92.99     27.47 o 
   2   9  10      956.17     1008.57     66.04 o 
   3   9  10     1171.34     1167.95     69.98 o 
   4   9  10     3407.41     3340.54    110.97 o 
   5   9  10      111.22       82.72     33.25 o 
   6   9  10        5.28       23.30     15.34 o 
   7   9  10     1449.55     1506.43     61.93 o 
   8   9  10     2998.61     2862.42    101.97 o 
   9   9  10      650.23      673.67     43.07 o 
  10   9  10       74.42       34.03     38.99 o 
  11   9  10      276.73      307.15     64.28 o 
 -13  10  10     3159.44     3569.61    180.29 o 
 -12  10  10      987.57      812.50     72.88 o 
 -11  10  10       47.33       -9.25     34.24 o 
 -10  10  10      224.35      231.99     53.12 o 
  -9  10  10     2283.12     2184.08    147.00 o 
  -8  10  10       16.17       -5.27     42.20 o 
  -7  10  10     4839.50     5107.68    232.19 o 
  -6  10  10      861.50      877.62     52.74 o 
  -5  10  10       34.95       50.84     25.02 o 
  -4  10  10       56.44       79.84     22.29 o 
  -3  10  10      182.90      133.74     28.02 o 
  -2  10  10      138.73      139.76     34.49 o 
  -1  10  10      266.43      232.97     66.92 o 
   0  10  10       75.55       88.54     30.74 o 
   1  10  10     1933.32     1615.43     91.03 o 
   2  10  10       17.28       11.74     22.23 o 
   3  10  10     1650.71     1622.66    178.81 o 
   4  10  10     1905.74     1667.72     88.52 o 
   5  10  10     6101.12     6127.83    341.17 o 
   6  10  10      167.87      224.45     32.08 o 
   7  10  10     4838.95     5033.42    141.24 o 
   8  10  10       36.26       32.77     18.92 o 
   9  10  10      342.46      442.93     66.82 o 
  10  10  10      483.27      508.21     39.11 o 
 -12  11  10       56.92       80.27     41.59 o 
 -11  11  10     1474.60     1503.69    110.69 o 
 -10  11  10      279.52      277.07     63.63 o 
  -9  11  10      427.74      392.37     62.91 o 
  -8  11  10      600.42      661.34     67.97 o 
  -7  11  10      936.55     1030.53     77.21 o 
  -6  11  10     2158.04     1960.40     92.59 o 
  -5  11  10     1646.36     1456.01    118.75 o 
  -4  11  10     6049.25     6203.89    333.88 o 
  -3  11  10      789.68      675.36     91.05 o 
  -2  11  10      720.92      934.64    136.03 o 
  -1  11  10     1081.95     1106.70     96.54 o 
   0  11  10     1414.23     1315.36     85.99 o 
   1  11  10     1233.90     1180.71    111.90 o 
   2  11  10     3815.01     3673.26    154.08 o 
   3  11  10       63.18       25.32     38.40 o 
   4  11  10        8.67       27.15     22.57 o 
   5  11  10      690.48      624.40     54.75 o 
   6  11  10        0.98        1.77     14.18 o 
   7  11  10     1410.51     1540.12     62.31 o 
   8  11  10       16.22        5.55     15.39 o 
   9  11  10        5.89       29.83     20.56 o 
 -11  12  10      136.82      181.64     88.86 o 
 -10  12  10      332.89      373.60     63.65 o 
  -9  12  10       95.68       77.61     39.51 o 
  -8  12  10      480.66      409.60     65.88 o 
  -7  12  10      617.09      731.72     62.21 o 
  -6  12  10      939.44     1103.98     94.73 o 
  -5  12  10     1104.07     1083.81    111.19 o 
  -4  12  10        3.09       -4.02     23.01 o 
  -3  12  10      246.39      233.76     48.50 o 
  -2  12  10     3564.28     3486.81    258.90 o 
  -1  12  10      178.56      128.11     70.21 o 
   0  12  10     1899.84     2017.79    112.80 o 
   1  12  10     1408.72     1253.07    167.84 o 
   2  12  10      551.84      534.61     59.25 o 
   3  12  10       25.07       29.25     29.44 o 
   4  12  10      192.58      221.83     40.79 o 
   5  12  10     1304.88     1454.79     94.34 o 
   6  12  10       86.40       64.13     47.70 o 
   7  12  10      127.01      114.04     31.04 o 
   8  12  10       97.16      116.66     22.53 o 
  -9  13  10     1515.08     1516.06    145.90 o 
  -8  13  10      131.96       57.20     43.11 o 
  -7  13  10      137.09       75.08     33.38 o 
  -6  13  10      171.30      173.31     39.81 o 
  -5  13  10      287.16      254.44     42.66 o 
  -4  13  10       84.67       18.74     34.01 o 
  -3  13  10      239.95      243.68     51.95 o 
  -2  13  10        3.11       19.31     32.86 o 
  -1  13  10      176.23      171.71    105.31 o 
   0  13  10        2.02      -13.16     25.51 o 
   1  13  10      338.58      316.53     53.06 o 
   2  13  10       40.61       51.87     33.16 o 
   3  13  10     2441.14     2252.81    121.22 o 
   4  13  10       10.38      -22.23     22.23 o 
   5  13  10       13.99       55.66     31.59 o 
   6  13  10      693.68      594.50     60.43 o 
  -6  14  10     1189.16     1154.73    101.85 o 
  -5  14  10      406.96      390.31    165.65 o 
  -4  14  10       77.56      117.61     45.82 o 
  -3  14  10      868.38      853.64    111.90 o 
  -2  14  10     1762.06     1788.68    126.16 o 
  -1  14  10      291.26      275.70     81.18 o 
   0  14  10     1910.49     2213.89    355.43 o 
   1  14  10        0.67       13.77     29.80 o 
   2  14  10      123.12      154.90     44.01 o 
   3  14  10      711.35      571.12     66.78 o 
 -17   0  11      561.81      591.17     78.54 o 
 -15   0  11     2963.87     2998.71    154.31 o 
 -13   0  11    19242.75    19356.19    458.46 o 
 -11   0  11      774.12      822.43     56.55 o 
  -9   0  11     3232.35     3307.98    112.23 o 
  -7   0  11       70.68      112.27     25.49 o 
  -5   0  11      104.62      234.85     39.08 o 
  -3   0  11     2742.85     3022.43     67.12 o 
  -1   0  11    26338.79    26639.88    459.90 o 
   1   0  11     7150.80     7348.56    142.04 o 
   3   0  11      613.73      692.87     38.37 o 
   5   0  11    37837.44    36818.43    761.80 o 
   7   0  11     5095.03     4808.17    188.69 o 
   9   0  11        0.09       10.97     26.33 o 
  11   0  11     1553.12     1265.95     98.73 o 
  13   0  11     1180.05     1226.46    105.31 o 
 -18   1  11      404.08      326.09     50.35 o 
 -17   1  11      448.89      550.55     54.15 o 
 -16   1  11        7.51      -22.74     22.74 o 
 -15   1  11      680.59      776.95     69.35 o 
 -14   1  11      168.32      132.26     30.36 o 
 -13   1  11      758.44      814.18     42.44 o 
 -12   1  11      252.96      245.83     25.66 o 
 -11   1  11        7.77        8.49     14.63 o 
 -10   1  11    10508.95    10470.83    188.42 o 
  -9   1  11      755.52      667.68     31.89 o 
  -8   1  11      238.12      235.02     17.85 o 
  -7   1  11      333.23      387.75     19.04 o 
  -6   1  11     9988.48    10486.37    133.12 o 
  -5   1  11      359.87      271.89     14.66 o 
  -4   1  11    38120.93    38708.59    427.46 o 
  -3   1  11      882.49      842.57     23.82 o 
  -2   1  11     6913.70     6823.45    100.06 o 
  -1   1  11      188.79      170.38     12.68 o 
   0   1  11     3877.19     3977.87     65.18 o 
   1   1  11     5482.94     5594.23     85.71 o 
   2   1  11       17.88       42.25     12.86 o 
   3   1  11    13861.00    14023.59    181.40 o 
   4   1  11     1061.71     1114.95     27.24 o 
   5   1  11     1050.57     1047.55     27.03 o 
   6   1  11     1981.28     1810.64     46.56 o 
   7   1  11        2.10       -2.19      9.20 o 
   8   1  11    14032.57    13837.48    297.61 o 
   9   1  11     3938.27     3559.09    122.30 o 
  10   1  11     2922.01     2850.69    270.96 o 
  11   1  11       57.39       71.07     28.52 o 
  12   1  11       28.34       66.02     25.28 o 
  13   1  11      338.02      303.09     40.92 o 
  14   1  11     3749.52     4130.13    187.59 o 
 -18   2  11      106.54      138.56     44.41 o 
 -17   2  11      112.03       82.51     55.13 o 
 -16   2  11      216.73      305.60     50.26 o 
 -15   2  11     2943.93     3113.45    135.86 o 
 -14   2  11        3.80        5.06     22.93 o 
 -13   2  11       97.33      133.53     35.35 o 
 -12   2  11       93.24      109.43     21.52 o 
 -11   2  11      580.38      556.53     34.19 o 
 -10   2  11     4624.81     4626.69    104.26 o 
  -9   2  11       72.03       64.18     13.86 o 
  -8   2  11     9320.83     9409.28    147.52 o 
  -7   2  11      222.78      257.63     16.52 o 
  -6   2  11    27219.32    27287.46    310.76 o 
  -5   2  11      338.89      395.33     17.21 o 
  -4   2  11     1758.22     1886.42     39.06 o 
  -3   2  11     3159.50     3212.71     57.90 o 
  -2   2  11     7873.63     8023.13    108.35 o 
  -1   2  11    11358.69    11657.20    157.15 o 
   0   2  11     9246.40     9207.45    134.96 o 
   1   2  11     3860.88     3724.64     60.87 o 
   2   2  11        0.60        9.56      6.39 o 
   3   2  11     5879.17     5770.04    107.39 o 
   4   2  11     3275.51     3336.86     57.08 o 
   5   2  11     6695.96     6560.21     98.10 o 
   6   2  11     2963.53     3195.57     55.82 o 
   7   2  11     5134.85     5046.52     98.45 o 
   8   2  11     2007.30     1974.27     61.20 o 
   9   2  11     2268.29     2358.68     91.13 o 
  10   2  11     3499.19     3628.54    177.72 o 
  11   2  11      107.69      121.79     27.19 o 
  12   2  11     3850.78     4239.68    147.75 o 
  13   2  11        1.96       10.97     24.73 o 
  14   2  11      358.25      396.73     45.31 o 
 -17   3  11     3107.43     3326.14    145.38 o 
 -16   3  11       22.57       28.16     30.68 o 
 -15   3  11     1888.49     1901.39    120.82 o 
 -14   3  11      527.90      459.50     54.71 o 
 -13   3  11     1529.86     1492.80     92.25 o 
 -12   3  11     1337.30     1424.76     69.07 o 
 -11   3  11    14166.97    14515.39    312.30 o 
 -10   3  11       30.29       28.03     19.31 o 
  -9   3  11     2072.59     2066.87     57.07 o 
  -8   3  11     5076.42     5134.52    101.25 o 
  -7   3  11      344.15      347.44     22.70 o 
  -6   3  11     2070.66     2025.68     45.94 o 
  -5   3  11     5968.48     5952.58     89.21 o 
  -4   3  11      678.11      593.19     21.32 o 
  -3   3  11      972.57      887.97     24.89 o 
  -2   3  11      149.98      271.47     19.31 o 
  -1   3  11      116.78      152.87     10.62 o 
   0   3  11      405.78      414.65     17.60 o 
   1   3  11    28097.57    27642.35    391.29 o 
   2   3  11      296.45      312.18     17.52 o 
   3   3  11    21320.89    21702.11    289.52 o 
   4   3  11      213.15      299.16     15.88 o 
   5   3  11     2444.78     2492.10     50.58 o 
   6   3  11        0.79       -1.22      6.41 o 
   7   3  11     6985.23     6554.67    116.89 o 
   8   3  11      139.13      118.76     18.68 o 
   9   3  11     2158.28     2156.68     77.62 o 
  10   3  11      797.69      817.53     49.47 o 
  11   3  11       17.74       27.79     19.75 o 
  12   3  11     1638.24     1773.52     81.69 o 
  13   3  11      127.06      106.12     27.57 o 
  14   3  11      122.35      117.19     30.84 o 
 -17   4  11       37.06       18.54     32.69 o 
 -16   4  11       88.82      128.58     42.42 o 
 -15   4  11      649.84      624.11     63.34 o 
 -14   4  11      511.96      415.82     52.57 o 
 -13   4  11      419.20      401.36     50.11 o 
 -12   4  11      585.48      568.07     45.68 o 
 -11   4  11      315.25      225.77     32.15 o 
 -10   4  11       28.20       35.22     20.92 o 
  -9   4  11      414.93      344.58     29.29 o 
  -8   4  11    15254.42    15329.31    265.82 o 
  -7   4  11     1675.96     1791.39     69.34 o 
  -6   4  11     5226.74     5063.31     87.99 o 
  -5   4  11      350.53      410.93     20.92 o 
  -4   4  11      850.11      829.19     30.06 o 
  -3   4  11      512.78      523.98     21.12 o 
  -2   4  11    34757.14    34978.29    432.64 o 
  -1   4  11     1801.89     1909.01     38.86 o 
   0   4  11      515.16      430.00     21.40 o 
   1   4  11      262.07      261.27     15.40 o 
   2   4  11     1493.46     1411.64     36.07 o 
   3   4  11      139.77      139.78     13.18 o 
   4   4  11        7.33       22.50      8.60 o 
   5   4  11      971.27      988.31     27.66 o 
   6   4  11    12291.72    11900.03    202.71 o 
   7   4  11      772.88      723.34     19.71 o 
   8   4  11       15.50       21.58     10.01 o 
   9   4  11       14.83       10.14      9.96 o 
  10   4  11     5450.13     5503.95    354.03 o 
  11   4  11      360.07      354.75     59.24 o 
  12   4  11     5312.87     6099.70    186.60 o 
  13   4  11       57.08       66.70     23.34 o 
  14   4  11     1319.64     1367.63    155.78 o 
 -17   5  11     1745.55     1926.68    134.53 o 
 -16   5  11      178.86      140.96     46.15 o 
 -15   5  11      195.85      179.37     43.51 o 
 -14   5  11      396.58      268.56     45.90 o 
 -13   5  11     1009.11      874.34     68.12 o 
 -12   5  11      773.09      694.39     60.14 o 
 -11   5  11     4579.08     4626.07    135.71 o 
 -10   5  11     1291.08     1432.99     78.62 o 
  -9   5  11      205.76      306.05     31.80 o 
  -8   5  11      754.60      777.95     58.52 o 
  -7   5  11        9.86        4.21     13.64 o 
  -6   5  11    12238.10    11892.53    223.83 o 
  -5   5  11      245.96      251.50     21.32 o 
  -4   5  11    11824.57    11856.03    199.11 o 
  -3   5  11     8325.22     8399.90    135.83 o 
  -2   5  11     5254.74     5342.99     94.91 o 
  -1   5  11       82.94       98.39     13.54 o 
   0   5  11      892.34      835.65     43.75 o 
   1   5  11    12610.54    12464.17    194.29 o 
   2   5  11      107.31      132.25     18.81 o 
   3   5  11    10092.50     9577.49    167.13 o 
   4   5  11      441.81      472.42     30.85 o 
   5   5  11      691.76      611.79     21.38 o 
   6   5  11        4.05       14.38      7.60 o 
   7   5  11     5794.51     5886.48    118.15 o 
   8   5  11     5216.34     5039.66    133.39 o 
   9   5  11      344.42      383.00     47.61 o 
  10   5  11     2981.60     2723.67    154.68 o 
  11   5  11        0.78       -6.58     37.30 o 
  12   5  11       20.54       37.30     43.88 o 
  13   5  11      118.69       28.52     46.07 o 
 -16   6  11        0.48        5.96     31.68 o 
 -15   6  11     5367.02     5787.15    199.45 o 
 -14   6  11      207.64      108.71     44.71 o 
 -13   6  11     3025.54     3213.41    133.23 o 
 -12   6  11     1290.52     1226.23     79.76 o 
 -11   6  11      195.85      148.61     36.81 o 
 -10   6  11       16.10       21.98     19.89 o 
  -9   6  11     3604.99     3608.68    122.82 o 
  -8   6  11     1114.31     1140.45     50.17 o 
  -7   6  11      817.28      829.33     42.24 o 
  -6   6  11     3970.29     3952.91     99.27 o 
  -5   6  11       65.40       65.18     17.40 o 
  -4   6  11     1805.71     1801.16     76.34 o 
  -3   6  11     7899.19     7615.59    139.02 o 
  -2   6  11      303.91      312.25     18.80 o 
  -1   6  11     6346.99     6229.60    129.56 o 
   0   6  11      742.70      718.67     34.57 o 
   1   6  11    11938.63    11789.69    240.10 o 
   2   6  11     2823.88     2818.66     86.55 o 
   3   6  11     4852.63     4707.26    237.83 o 
   4   6  11      169.12      180.49     20.28 o 
   5   6  11     7352.49     7259.98    257.07 o 
   6   6  11      401.23      396.21     20.66 o 
   7   6  11     8778.05     8742.22    172.77 o 
   8   6  11        0.96       -6.23     24.35 o 
   9   6  11      306.81      353.36     49.16 o 
  10   6  11       14.08       16.47     27.21 o 
  11   6  11      108.21      190.88     61.43 o 
  12   6  11     1553.10     1926.36    162.36 o 
  13   6  11      209.07      234.76     74.60 o 
 -16   7  11      451.57      595.76     80.58 o 
 -15   7  11      367.68      460.10     59.90 o 
 -14   7  11       16.06      -27.17     27.64 o 
 -13   7  11        2.60       18.05     28.42 o 
 -12   7  11     1119.04     1174.25     79.87 o 
 -11   7  11     1858.30     2089.58    103.28 o 
 -10   7  11     5288.04     5845.05    255.88 o 
  -9   7  11      496.49      468.20     36.55 o 
  -8   7  11      547.18      607.48     39.77 o 
  -7   7  11     2450.79     2372.18     75.12 o 
  -6   7  11     2760.26     2626.04     77.75 o 
  -5   7  11       70.54       70.05     18.14 o 
  -4   7  11    19877.59    19668.41    550.59 o 
  -3   7  11     1314.45     1307.31     69.52 o 
  -2   7  11      327.60      316.22     25.18 o 
  -1   7  11       29.51       22.74     14.58 o 
   0   7  11     1448.69     1531.18     56.97 o 
   1   7  11      803.99      822.47     47.81 o 
   2   7  11     1853.59     1735.91     69.75 o 
   3   7  11       90.08       61.00     30.93 o 
   4   7  11     4380.26     3920.31    110.65 o 
   5   7  11     1868.22     1897.93     78.10 o 
   6   7  11     3541.22     3386.92    208.81 o 
   7   7  11        1.64       18.82     13.28 o 
   8   7  11     4877.36     4711.86    294.04 o 
   9   7  11      485.16      523.79     58.59 o 
  10   7  11     3728.69     3643.15    151.31 o 
  11   7  11      716.90      741.17     78.06 o 
  12   7  11      227.72      272.06     78.99 o 
 -15   8  11     1429.13     1393.81    113.91 o 
 -14   8  11      180.85      166.64     46.29 o 
 -13   8  11     3136.95     3276.50    210.67 o 
 -12   8  11        2.56       17.36     32.53 o 
 -11   8  11        1.92       57.39     30.55 o 
 -10   8  11      474.78      368.51     50.04 o 
  -9   8  11     1150.08     1084.25     95.40 o 
  -8   8  11     2500.28     2679.34     83.85 o 
  -7   8  11        0.41        5.14     16.35 o 
  -6   8  11     2136.56     2342.62     74.44 o 
  -5   8  11        7.41      -13.74     13.74 o 
  -4   8  11       41.41        8.31     16.61 o 
  -3   8  11      577.81      532.55     35.18 o 
  -2   8  11     4508.63     4081.05    131.97 o 
  -1   8  11     5647.26     5193.51    165.94 o 
   0   8  11      606.09      627.54     38.45 o 
   1   8  11     2248.19     2225.77     85.52 o 
   2   8  11     3118.60     2971.33    100.74 o 
   3   8  11      819.48      912.08     49.99 o 
   4   8  11       12.14       -9.65     21.41 o 
   5   8  11     7949.93     7737.79    328.87 o 
   6   8  11     1928.36     1723.30     64.41 o 
   7   8  11       78.52       89.70     18.74 o 
   8   8  11       29.61       34.35     16.57 o 
   9   8  11       49.53       14.94     30.61 o 
  10   8  11      175.58      126.46     53.08 o 
  11   8  11      465.43      457.00     68.05 o 
  12   8  11     1889.64     1757.42    171.13 o 
 -14   9  11       46.90       21.70     32.92 o 
 -13   9  11      880.67      832.54    181.23 o 
 -12   9  11        1.52      -20.50     25.95 o 
 -11   9  11     1899.91     1814.81    100.97 o 
 -10   9  11     2501.66     2596.18    119.78 o 
  -9   9  11     1911.35     1947.99    101.30 o 
  -8   9  11      188.85      186.82     27.76 o 
  -7   9  11      117.96      109.22     23.90 o 
  -6   9  11      331.17      333.13     31.55 o 
  -5   9  11      154.78      133.06     23.71 o 
  -4   9  11     7748.26     7493.45    184.56 o 
  -3   9  11     1679.95     1648.86     87.15 o 
  -2   9  11     1348.76     1244.69     66.78 o 
  -1   9  11     1565.81     1317.57     67.58 o 
   0   9  11     1315.86     1230.79     76.41 o 
   1   9  11     4276.20     3987.91    200.75 o 
   2   9  11        2.77       10.35     29.62 o 
   3   9  11    10810.85    10540.31    262.25 o 
   4   9  11      297.80      286.90     41.49 o 
   5   9  11       20.32        8.18     17.21 o 
   6   9  11     1092.51     1047.20     76.32 o 
   7   9  11      113.64      138.17     22.44 o 
   8   9  11     1599.71     1637.18    106.40 o 
   9   9  11     1467.08     1524.64    131.42 o 
  10   9  11       59.01       98.09     47.79 o 
  11   9  11       20.37        7.00     41.09 o 
 -13  10  11      198.45      232.80     49.99 o 
 -12  10  11       47.75       48.71     36.60 o 
 -11  10  11       31.90        4.27     30.75 o 
 -10  10  11      412.68      336.75     51.96 o 
  -9  10  11       94.32      114.45     37.92 o 
  -8  10  11     4128.59     4732.09    305.28 o 
  -7  10  11     1147.82     1043.13     68.10 o 
  -6  10  11     6660.79     6994.04    332.64 o 
  -5  10  11     2540.11     2410.76    102.00 o 
  -4  10  11      262.13      247.57     36.66 o 
  -3  10  11      961.48      921.78     73.87 o 
  -2  10  11     1618.63     1466.26    151.39 o 
  -1  10  11       32.29       53.74     24.24 o 
   0  10  11     4119.49     3921.82    166.75 o 
   1  10  11       75.26       73.55     30.72 o 
   2  10  11     1141.59     1202.50     87.76 o 
   3  10  11      188.85      195.47     35.12 o 
   4  10  11      954.05      915.20     64.14 o 
   5  10  11       27.21       57.81     24.55 o 
   6  10  11     1387.31     1267.21     74.25 o 
   7  10  11       38.99       47.11     21.56 o 
   8  10  11       95.79       89.76     31.98 o 
   9  10  11     1037.12     1063.60     58.90 o 
  10  10  11     1658.79     1836.11     70.50 o 
 -12  11  11       17.42       38.13     33.57 o 
 -11  11  11      806.24      957.93    188.55 o 
 -10  11  11      110.63      148.71     42.69 o 
  -9  11  11      431.84      573.30     72.56 o 
  -8  11  11       48.54       16.88     25.71 o 
  -7  11  11     1416.44     1278.55     78.32 o 
  -6  11  11       15.42        2.41     28.49 o 
  -5  11  11      600.42      617.12     54.36 o 
  -4  11  11     3249.11     3062.92    147.91 o 
  -3  11  11      421.70      427.87     78.99 o 
  -2  11  11       96.56       60.88     32.70 o 
  -1  11  11      161.50      255.81    133.84 o 
   0  11  11     1180.13     1150.77     80.39 o 
   1  11  11     3892.02     3955.76    343.37 o 
   2  11  11      227.43      217.94     39.25 o 
   3  11  11     2962.60     2829.78    273.16 o 
   4  11  11      271.01      280.05     41.58 o 
   5  11  11       39.52       28.70     31.81 o 
   6  11  11      938.71      954.27     66.52 o 
   7  11  11     1516.78     1443.61     75.29 o 
   8  11  11      375.28      345.35     38.64 o 
   9  11  11      434.81      434.42    118.48 o 
 -10  12  11       98.22      102.01     40.65 o 
  -9  12  11      262.70      281.33     61.29 o 
  -8  12  11     1822.13     1640.58    117.54 o 
  -7  12  11       63.49       49.93     30.96 o 
  -6  12  11      457.16      487.78     53.59 o 
  -5  12  11      339.50      255.76     52.48 o 
  -4  12  11       12.05       26.23     32.18 o 
  -3  12  11      167.72      119.42     95.44 o 
  -2  12  11     3875.53     3966.61    173.10 o 
  -1  12  11     3839.55     4162.07    217.21 o 
   0  12  11      284.25      302.88     48.50 o 
   1  12  11      108.29       92.79     34.67 o 
   2  12  11      265.15      265.81     48.27 o 
   3  12  11      119.35      156.89     65.82 o 
   4  12  11      165.95      166.08     38.60 o 
   5  12  11     2721.25     2794.37    129.57 o 
   6  12  11      631.60      582.23     56.50 o 
   7  12  11     1064.88     1204.73    141.51 o 
  -8  13  11      209.24      336.93     65.26 o 
  -7  13  11      339.48      316.61     48.28 o 
  -6  13  11     1682.00     1533.05    143.71 o 
  -5  13  11        5.73       -2.93     32.70 o 
  -4  13  11     2543.47     2667.13    435.51 o 
  -3  13  11     1104.32     1043.63     89.27 o 
  -2  13  11     1539.86     1623.24    107.52 o 
  -1  13  11      323.99      301.75     53.06 o 
   0  13  11      256.18      262.09     49.11 o 
   1  13  11       29.97       32.91     48.27 o 
   2  13  11        0.33        6.28     27.83 o 
   3  13  11        0.60        5.34     26.30 o 
   4  13  11        2.93      -13.81     26.30 o 
   5  13  11      220.38      223.43     52.66 o 
  -5  14  11      210.01      186.39     57.04 o 
  -4  14  11      111.66      108.06     47.08 o 
  -3  14  11      468.55      526.59     70.77 o 
  -2  14  11        2.95       25.34     31.59 o 
  -1  14  11      438.30      552.45     69.74 o 
   0  14  11      412.15      505.18     82.28 o 
   1  14  11     1036.96     1114.94     91.17 o 
   2  14  11      326.41      322.87     89.96 o 
 -16   0  12      615.15      592.26     76.41 o 
 -14   0  12     4504.17     4498.68    195.20 o 
 -12   0  12     1713.72     1744.11    172.17 o 
 -10   0  12     4124.45     4548.85    145.20 o 
  -8   0  12    45427.37    46954.16    847.19 o 
  -6   0  12     5692.05     5714.41    156.30 o 
  -4   0  12       18.36       37.04     12.41 o 
  -2   0  12      695.26      769.32     47.28 o 
   0   0  12      230.00      219.24     19.95 o 
   2   0  12     2242.91     2333.15     75.67 o 
   4   0  12    19070.25    18647.76    496.57 o 
   6   0  12    12797.46    12697.30    551.80 o 
   8   0  12      592.32      699.90     63.63 o 
  10   0  12     3219.99     3416.10    173.33 o 
  12   0  12     2312.31     2556.04    153.58 o 
  14   0  12      379.29      427.84     70.21 o 
 -17   1  12     3383.32     3877.00    235.85 o 
 -16   1  12      178.93      249.79     55.93 o 
 -15   1  12      133.11       87.02     35.78 o 
 -14   1  12       46.06       49.63     26.67 o 
 -13   1  12      210.64      250.48     31.66 o 
 -12   1  12     2542.17     2549.24     82.23 o 
 -11   1  12     1101.14     1177.18     48.08 o 
 -10   1  12      258.96      271.07     25.97 o 
  -9   1  12     2165.01     2168.58     59.60 o 
  -8   1  12     4710.95     4595.87     81.06 o 
  -7   1  12     1569.31     1583.49     38.64 o 
  -6   1  12    11426.11    11990.36    158.79 o 
  -5   1  12     8807.32     8867.37    122.21 o 
  -4   1  12      350.69      422.31     18.37 o 
  -3   1  12    14321.73    13987.64    188.18 o 
  -2   1  12     2396.83     2433.91     47.36 o 
  -1   1  12     1150.55     1279.81     31.16 o 
   0   1  12       99.40      120.77     11.11 o 
   1   1  12    14646.18    14377.73    201.21 o 
   2   1  12     5998.02     6061.73     95.32 o 
   3   1  12    14530.09    14303.59    235.41 o 
   4   1  12      396.89      487.60     27.19 o 
   5   1  12     1261.37     1253.50     61.88 o 
   6   1  12     1663.96     1673.56     49.35 o 
   7   1  12      842.70      811.90     36.07 o 
   8   1  12      394.41      470.48     38.41 o 
   9   1  12     1625.18     1698.96     77.78 o 
  10   1  12     4096.75     3962.31    136.29 o 
  11   1  12        4.47       -8.45     20.90 o 
  12   1  12      288.02      304.57     38.99 o 
  13   1  12      794.52      824.09    108.60 o 
  14   1  12      105.34      103.85     32.14 o 
 -17   2  12       66.54       82.56     41.89 o 
 -16   2  12       11.43        9.33     31.60 o 
 -15   2  12     5235.33     5428.21    189.40 o 
 -14   2  12     2302.80     2462.77    115.01 o 
 -13   2  12      840.09      862.27     56.51 o 
 -12   2  12      976.00      978.54     58.82 o 
 -11   2  12      322.49      377.79     38.71 o 
 -10   2  12     1427.33     1406.06     77.21 o 
  -9   2  12       15.69        5.36     12.77 o 
  -8   2  12     2736.24     2827.90     68.04 o 
  -7   2  12     9252.74     9079.51    134.88 o 
  -6   2  12     3064.67     3169.38     61.41 o 
  -5   2  12      361.42      452.51     20.07 o 
  -4   2  12     4037.65     4190.80     68.10 o 
  -3   2  12     5398.69     5670.56     84.48 o 
  -2   2  12      106.23      162.94     12.99 o 
  -1   2  12    16473.64    17007.02    221.28 o 
   0   2  12     2395.78     2669.09     47.97 o 
   1   2  12     7756.56     7816.76    120.04 o 
   2   2  12      284.98      280.38     17.63 o 
   3   2  12     6550.80     6135.25    124.55 o 
   4   2  12     9213.24     9265.52    300.18 o 
   5   2  12      624.36      545.90     49.98 o 
   6   2  12     4202.50     4205.56     84.41 o 
   7   2  12     1011.50      965.12     38.46 o 
   8   2  12      613.10      564.97     54.85 o 
   9   2  12       68.97       43.73     20.59 o 
  10   2  12      984.80      930.43     55.85 o 
  11   2  12     2400.09     2615.04    112.99 o 
  12   2  12     2860.27     3039.41    347.75 o 
  13   2  12     1657.16     1808.78     90.12 o 
  14   2  12        2.89      -23.12     23.12 o 
 -17   3  12        2.27        7.96     33.14 o 
 -16   3  12      591.93      615.06     66.75 o 
 -15   3  12      200.82      290.68     50.62 o 
 -14   3  12       91.77      121.31     36.73 o 
 -13   3  12     1618.92     1432.03     86.51 o 
 -12   3  12    10184.91    10218.33    242.83 o 
 -11   3  12      502.38      500.47     44.07 o 
 -10   3  12    10092.57    10596.00    366.72 o 
  -9   3  12      310.66      354.27     28.72 o 
  -8   3  12      364.99      370.09     28.19 o 
  -7   3  12      332.45      371.99     25.25 o 
  -6   3  12     9305.36     9595.61    140.81 o 
  -5   3  12      113.00      123.21     13.05 o 
  -4   3  12     9219.09     9199.02    133.91 o 
  -3   3  12     1489.22     1577.31     35.73 o 
  -2   3  12      237.78      252.01     20.16 o 
  -1   3  12      389.10      434.16     18.30 o 
   0   3  12     5051.72     5364.83     90.53 o 
   1   3  12        5.65       11.34      9.26 o 
   2   3  12     5790.10     5961.35    112.42 o 
   3   3  12       72.32       68.93     15.67 o 
   4   3  12     8400.07     8615.09    192.43 o 
   5   3  12      951.78      895.28     45.84 o 
   6   3  12     2815.91     2737.14    214.91 o 
   7   3  12        3.52       -4.60      9.40 o 
   8   3  12    13517.05    12985.04    313.79 o 
   9   3  12       71.36       81.54     19.65 o 
  10   3  12     3708.94     3847.13    131.26 o 
  11   3  12      392.51      352.60     36.87 o 
  12   3  12       52.43      118.46     26.53 o 
  13   3  12      115.29      217.88     33.55 o 
 -17   4  12      556.59      490.38     64.63 o 
 -16   4  12       67.80      115.89     41.46 o 
 -15   4  12      532.68      508.75     64.19 o 
 -14   4  12       11.57       -6.74     26.55 o 
 -13   4  12     3816.44     3857.90    147.60 o 
 -12   4  12       53.03       79.82     27.38 o 
 -11   4  12     2146.27     2286.92    116.44 o 
 -10   4  12      625.21      722.01     91.89 o 
  -9   4  12     1093.33     1106.69     47.16 o 
  -8   4  12     1235.71     1319.92     50.31 o 
  -7   4  12     4258.39     4214.05     98.50 o 
  -6   4  12     3650.18     3763.97     81.32 o 
  -5   4  12     1483.42     1506.12     45.57 o 
  -4   4  12      538.05      495.55     24.34 o 
  -3   4  12    13081.31    13204.33    221.41 o 
  -2   4  12        0.76        6.27     10.03 o 
  -1   4  12    34136.72    33675.66    559.21 o 
   0   4  12      106.59       93.26     17.01 o 
   1   4  12     1813.20     1752.96     56.38 o 
   2   4  12      802.06      856.42     41.21 o 
   3   4  12        7.44        8.93     13.70 o 
   4   4  12     2829.50     2821.55     82.93 o 
   5   4  12    10085.49     9704.57    188.30 o 
   6   4  12      564.04      666.47     32.35 o 
   7   4  12       91.09      123.81     27.87 o 
   8   4  12       18.45       29.76     14.10 o 
   9   4  12      476.62      415.48     32.61 o 
  10   4  12       41.71       65.47     19.15 o 
  11   4  12     1071.78     1116.71    116.28 o 
  12   4  12      351.24      413.33     63.63 o 
  13   4  12     2188.14     2451.51    156.87 o 
 -16   5  12      934.81     1019.32     81.94 o 
 -15   5  12     1315.50     1210.26     86.33 o 
 -14   5  12        2.49      -19.38     25.48 o 
 -13   5  12     1826.29     1919.08    162.22 o 
 -12   5  12     1912.74     1963.65     99.99 o 
 -11   5  12       11.15       -3.19     19.98 o 
 -10   5  12     8048.76     8368.09    205.85 o 
  -9   5  12      737.99      764.05     42.94 o 
  -8   5  12        5.19        2.41     15.53 o 
  -7   5  12     3775.06     3782.01     97.06 o 
  -6   5  12     1324.50     1358.31     59.24 o 
  -5   5  12     3325.43     3576.04     91.58 o 
  -4   5  12     3157.96     3118.73     74.38 o 
  -3   5  12     9742.70     9385.12    172.86 o 
  -2   5  12      375.58      436.72     22.51 o 
  -1   5  12     1078.83     1102.91     47.10 o 
   0   5  12      147.17      180.40     20.86 o 
   1   5  12     3904.21     3816.53    118.37 o 
   2   5  12     3317.54     3168.09     98.84 o 
   3   5  12     5484.79     5484.43    160.69 o 
   4   5  12      388.35      412.18     49.00 o 
   5   5  12        3.62       -4.15     11.34 o 
   6   5  12      779.55      841.31     62.63 o 
   7   5  12       83.19       79.63     19.76 o 
   8   5  12     5953.55     5917.21    153.93 o 
   9   5  12      287.29      285.79     22.72 o 
  10   5  12      959.11      927.41     90.70 o 
  11   5  12      159.64      120.67     57.04 o 
  12   5  12       69.76       70.21     48.27 o 
  13   5  12     1153.70     1437.09    142.61 o 
 -16   6  12       43.54       52.27     35.39 o 
 -15   6  12      756.63      875.46     76.25 o 
 -14   6  12     4093.98     4141.72    161.53 o 
 -13   6  12      274.71      226.84     44.82 o 
 -12   6  12     1874.98     2130.92    105.92 o 
 -11   6  12        2.17      -22.08     22.08 o 
 -10   6  12     1448.81     1422.62     69.75 o 
  -9   6  12        0.26       -6.72     15.36 o 
  -8   6  12    10602.87    11149.33    220.63 o 
  -7   6  12     1594.35     1535.41     58.42 o 
  -6   6  12     6679.83     6693.99    146.97 o 
  -5   6  12       22.66       23.25     14.91 o 
  -4   6  12     1853.84     1893.04     70.03 o 
  -3   6  12       61.30       51.47     15.47 o 
  -2   6  12       87.13      155.91     51.66 o 
  -1   6  12     2600.96     2278.11     73.18 o 
   0   6  12      100.05      125.45     19.67 o 
   1   6  12      241.38      227.86     27.78 o 
   2   6  12      225.21      223.15     29.77 o 
   3   6  12      872.53      962.43     53.20 o 
   4   6  12    10432.70     9917.30    223.14 o 
   5   6  12      210.33      179.50     22.40 o 
   6   6  12     8002.03     7708.71    202.04 o 
   7   6  12      210.29      165.78     20.35 o 
   8   6  12      549.79      589.72     31.27 o 
   9   6  12      857.82      854.14     71.09 o 
  10   6  12     1755.67     1670.93    120.49 o 
  11   6  12       94.84      100.93     54.85 o 
  12   6  12     1649.91     1689.40    151.39 o 
 -15   7  12      229.54      264.77     51.96 o 
 -14   7  12      295.50      192.27     46.53 o 
 -13   7  12      122.40      110.30     39.06 o 
 -12   7  12        0.88       34.85     30.31 o 
 -11   7  12      479.36      501.04     56.06 o 
 -10   7  12     1052.73     1101.47    100.05 o 
  -9   7  12       55.96       50.79     20.88 o 
  -8   7  12       10.50        7.30     17.65 o 
  -7   7  12        5.43        0.42     16.77 o 
  -6   7  12     1076.37     1004.74     48.58 o 
  -5   7  12    20400.60    20648.86    365.96 o 
  -4   7  12     6018.58     6063.44    134.78 o 
  -3   7  12     3484.72     3485.18    147.00 o 
  -2   7  12       58.44       42.04     19.11 o 
  -1   7  12      324.07      369.76     31.28 o 
   0   7  12     4106.02     4145.12    109.74 o 
   1   7  12    13537.50    13545.29    568.70 o 
   2   7  12      291.89      248.74     27.83 o 
   3   7  12     6884.48     6599.83    165.05 o 
   4   7  12       38.65       32.11     17.33 o 
   5   7  12      148.27      119.95     23.01 o 
   6   7  12       40.16       95.80     18.66 o 
   7   7  12      197.67      230.44     31.05 o 
   8   7  12      245.14      218.67     20.97 o 
   9   7  12       93.73       50.10     35.04 o 
  10   7  12      308.50      415.46     67.41 o 
  11   7  12      368.53      346.66     78.99 o 
  12   7  12     1268.42     1147.48    133.84 o 
 -15   8  12     1064.11     1020.91     84.89 o 
 -14   8  12     1467.21     1669.10    103.04 o 
 -13   8  12     1278.30     1331.55    139.06 o 
 -12   8  12     1404.86     1570.38    101.23 o 
 -11   8  12      132.79      135.07     39.99 o 
 -10   8  12      681.31      571.91     59.73 o 
  -9   8  12      187.99      224.25     30.40 o 
  -8   8  12     6615.29     6610.48    153.26 o 
  -7   8  12      344.91      360.39     33.81 o 
  -6   8  12      955.75     1109.53     51.40 o 
  -5   8  12     1244.68      988.85     53.07 o 
  -4   8  12       58.50       34.26     24.50 o 
  -3   8  12     1494.45     1330.43     69.75 o 
  -2   8  12      615.39      679.19     48.65 o 
  -1   8  12     7404.95     7204.11    196.11 o 
   0   8  12     2068.35     1848.85     78.51 o 
   1   8  12     2024.57     1998.94     87.44 o 
   2   8  12        0.61       19.58     19.16 o 
   3   8  12       30.95       14.67     16.67 o 
   4   8  12     1805.35     1655.38     67.20 o 
   5   8  12      106.11       89.35     28.18 o 
   6   8  12     2860.84     2792.81    159.55 o 
   7   8  12        4.89        8.01     15.04 o 
   8   8  12        0.53       37.18     22.48 o 
   9   8  12      285.70      268.92     52.79 o 
  10   8  12     2059.23     2147.52    118.33 o 
  11   8  12      803.19      767.91    114.09 o 
 -14   9  12       48.98       -6.29     33.25 o 
 -13   9  12        0.50       -7.55     33.00 o 
 -12   9  12     1593.10     1536.21     95.89 o 
 -11   9  12       40.60        9.72     29.20 o 
 -10   9  12     2294.20     2479.71    117.82 o 
  -9   9  12     2288.38     2332.02    113.52 o 
  -8   9  12     1080.95     1273.36     59.58 o 
  -7   9  12      280.05      284.47     35.89 o 
  -6   9  12     3975.01     4142.94    187.79 o 
  -5   9  12       19.95       27.75     20.41 o 
  -4   9  12      490.70      492.92     47.25 o 
  -3   9  12     1662.77     1614.71     80.83 o 
  -2   9  12     1775.98     1724.57     80.72 o 
  -1   9  12       55.33       41.18     22.82 o 
   0   9  12        5.72       11.91     21.94 o 
   1   9  12     3370.21     3111.22    132.31 o 
   2   9  12     5091.10     4561.40    170.84 o 
   3   9  12      598.20      628.91     46.05 o 
   4   9  12       42.45       25.76     18.83 o 
   5   9  12      210.17      203.50     26.96 o 
   6   9  12     1052.40      969.18     50.35 o 
   7   9  12     1288.67     1268.63     71.57 o 
   8   9  12     4766.04     4849.72    133.14 o 
   9   9  12      145.82      126.53     19.82 o 
  10   9  12     2206.67     2324.86    143.06 o 
 -13  10  12      421.79      569.57     68.41 o 
 -12  10  12      699.80      735.78     73.42 o 
 -11  10  12      367.75      441.53     69.42 o 
 -10  10  12      264.42      286.20     50.66 o 
  -9  10  12        3.27       -7.84     26.62 o 
  -8  10  12      102.59      108.39     31.49 o 
  -7  10  12     2494.90     2737.43    160.56 o 
  -6  10  12       43.02       37.42     22.70 o 
  -5  10  12      412.79      512.52     52.07 o 
  -4  10  12     1025.08      969.15     66.49 o 
  -3  10  12     4163.41     3768.43    135.58 o 
  -2  10  12       19.37       26.62     23.40 o 
  -1  10  12     6424.53     5881.80    218.64 o 
   0  10  12     1034.54      884.22     69.71 o 
   1  10  12     1759.12     1743.49     96.68 o 
   2  10  12       81.10      101.15     30.74 o 
   3  10  12      870.44     1075.20    177.72 o 
   4  10  12      536.34      497.94     49.06 o 
   5  10  12      980.10      936.52     59.84 o 
   6  10  12       44.84       85.77     23.98 o 
   7  10  12      212.79      235.37     31.74 o 
   8  10  12       79.53       57.96     20.72 o 
   9  10  12        0.19        9.34     16.15 o 
 -11  11  12      389.53      299.90     54.08 o 
 -10  11  12     2410.43     2747.51    211.13 o 
  -9  11  12      109.77       33.41     32.85 o 
  -8  11  12      110.50      160.67     34.47 o 
  -7  11  12      784.74      820.59     79.49 o 
  -6  11  12      896.32      881.61     93.51 o 
  -5  11  12      585.62      625.87     95.80 o 
  -4  11  12     1906.96     2068.99    231.68 o 
  -3  11  12       87.64       76.40     30.96 o 
  -2  11  12        0.98       22.11     27.91 o 
  -1  11  12       63.60       63.23     32.47 o 
   0  11  12       13.51        1.76     30.72 o 
   1  11  12     1466.30     1504.68     92.58 o 
   2  11  12      543.67      498.04     54.54 o 
   3  11  12      348.83      356.21     46.68 o 
   4  11  12     1251.16     1111.11     75.00 o 
   5  11  12     1227.96     1101.67    130.54 o 
   6  11  12      539.23      621.99     50.89 o 
   7  11  12      319.74      259.98     33.65 o 
   8  11  12     1039.20     1095.69     65.82 o 
 -10  12  12      411.36      463.41     62.28 o 
  -9  12  12      208.77      139.88     43.91 o 
  -8  12  12     1057.29     1113.49     85.82 o 
  -7  12  12      764.46      805.83     71.36 o 
  -6  12  12     2418.54     2686.43    122.54 o 
  -5  12  12      935.91      945.09     73.33 o 
  -4  12  12      318.45      315.24     49.23 o 
  -3  12  12      497.02      509.02     65.44 o 
  -2  12  12      408.28      320.82     54.46 o 
  -1  12  12     1826.84     1858.64    111.17 o 
   0  12  12      649.81      555.57     60.96 o 
   1  12  12        1.52      -19.24     21.94 o 
   2  12  12     1239.00     1218.52     84.96 o 
   3  12  12      788.48      736.22     65.41 o 
   4  12  12      326.72      327.27     48.65 o 
   5  12  12     1829.30     1817.66    311.55 o 
   6  12  12     2325.19     2416.49    115.08 o 
  -7  13  12      271.32      268.71     71.64 o 
  -6  13  12       15.84        0.51     48.27 o 
  -5  13  12      550.49      527.90     73.50 o 
  -4  13  12        4.22       11.93     29.96 o 
  -3  13  12     2055.88     2315.03    134.17 o 
  -2  13  12     1074.99      902.60     83.39 o 
  -1  13  12      256.55      281.68     68.01 o 
   0  13  12      127.26       66.12     35.84 o 
   1  13  12      949.48     1184.88    187.59 o 
   2  13  12        0.50      -19.16     24.74 o 
   3  13  12     1561.66     1678.69    103.27 o 
   4  13  12      123.67      152.56     60.34 o 
  -3  14  12      215.11      129.45     85.57 o 
  -2  14  12       48.18       35.27     37.82 o 
  -1  14  12       60.46      102.84     44.52 o 
 -17   0  13     1125.13      976.34    155.78 o 
 -15   0  13       84.73      -48.27     48.27 o 
 -13   0  13      142.87      175.52     78.99 o 
 -11   0  13      631.49      627.49    105.31 o 
  -9   0  13     6372.72     6437.96    310.46 o 
  -7   0  13    12438.66    12461.98    300.32 o 
  -5   0  13     2901.23     2717.91     76.62 o 
  -3   0  13    19533.35    20354.04    363.76 o 
  -1   0  13    17236.90    17302.80    311.76 o 
   1   0  13      515.93      517.98     30.01 o 
   3   0  13      757.98      855.23     92.15 o 
   5   0  13      728.39      598.97     59.24 o 
   7   0  13    11548.47    10906.51    421.25 o 
   9   0  13     5537.55     5531.15    247.93 o 
  11   0  13     6389.89     6566.73    291.81 o 
  13   0  13     3399.35     3990.94    210.63 o 
 -17   1  13      239.62      259.32     72.72 o 
 -16   1  13     1146.84     1139.20     85.77 o 
 -15   1  13       70.77       80.40     36.03 o 
 -14   1  13       63.16       13.86     33.78 o 
 -13   1  13      818.53      854.62     94.88 o 
 -12   1  13     3755.44     4069.55    188.15 o 
 -11   1  13      729.58      674.43     73.75 o 
 -10   1  13    12855.24    12891.94    563.64 o 
  -9   1  13     1370.58     1326.30     72.51 o 
  -8   1  13      128.31      154.14     20.69 o 
  -7   1  13      525.98      546.96     29.46 o 
  -6   1  13       77.26       97.27     13.70 o 
  -5   1  13     5222.12     5363.55     88.94 o 
  -4   1  13      245.17      290.45     21.41 o 
  -3   1  13     1146.06     1222.63     35.82 o 
  -2   1  13     2587.68     2476.66     49.45 o 
  -1   1  13      509.90      571.68     21.33 o 
   0   1  13     7270.22     7428.62    160.40 o 
   1   1  13     2436.53     2454.41     59.15 o 
   2   1  13    24042.27    23791.21    374.82 o 
   3   1  13     3186.60     3076.01     78.64 o 
   4   1  13     4561.98     4677.78    119.00 o 
   5   1  13       27.74       33.98     15.80 o 
   6   1  13      909.02      902.42     43.33 o 
   7   1  13     2471.40     2343.67     91.38 o 
   8   1  13     6064.33     5726.10    176.68 o 
   9   1  13     1666.09     1640.97     78.06 o 
  10   1  13      278.94      292.37     83.37 o 
  11   1  13       63.27       56.92     25.83 o 
  12   1  13        5.36       -6.90     25.23 o 
  13   1  13      231.72      248.23     39.98 o 
 -17   2  13       47.09       48.66     38.10 o 
 -16   2  13      895.16      948.83     80.81 o 
 -15   2  13      655.65      651.42     66.17 o 
 -14   2  13     3748.44     3920.00    153.12 o 
 -13   2  13      777.59      724.55     63.98 o 
 -12   2  13     1720.30     1712.63     77.46 o 
 -11   2  13      483.02      491.50     43.58 o 
 -10   2  13      332.16      402.59     39.20 o 
  -9   2  13     4241.18     4298.42    101.40 o 
  -8   2  13     6191.17     6265.17    130.56 o 
  -7   2  13     6630.00     6618.96    114.50 o 
  -6   2  13     3268.63     3496.53     77.76 o 
  -5   2  13      157.44      157.04     16.58 o 
  -4   2  13       30.34       65.62     12.80 o 
  -3   2  13     5436.04     5441.55     88.15 o 
  -2   2  13     5097.53     5026.93     86.93 o 
  -1   2  13     6201.13     6152.16    138.51 o 
   0   2  13    12569.25    12991.61    215.87 o 
   1   2  13     4247.59     4115.01     97.55 o 
   2   2  13       19.29       47.76     16.29 o 
   3   2  13     3253.47     3255.95     92.24 o 
   4   2  13     8739.14     8214.48    374.00 o 
   5   2  13     1527.90     1501.12     57.06 o 
   6   2  13     7549.36     7474.19    173.17 o 
   7   2  13      109.58       75.81     20.56 o 
   8   2  13        4.69        5.44     24.13 o 
   9   2  13       68.23       81.47     57.04 o 
  10   2  13      493.33      563.44     45.85 o 
  11   2  13     3017.05     3217.57    128.35 o 
  12   2  13        2.99       11.24     24.68 o 
  13   2  13      645.83      655.69     55.35 o 
 -17   3  13      618.73      643.56     71.42 o 
 -16   3  13      160.98      169.26     46.67 o 
 -15   3  13       93.06      120.00     40.43 o 
 -14   3  13       24.04       38.25     30.67 o 
 -13   3  13      114.14      104.75     36.03 o 
 -12   3  13      678.31      673.96     51.70 o 
 -11   3  13     3760.47     3806.12    139.97 o 
 -10   3  13      359.39      390.02     38.70 o 
  -9   3  13      915.75      830.41     65.25 o 
  -8   3  13     1584.50     1631.71     64.66 o 
  -7   3  13     2793.98     2818.68     76.30 o 
  -6   3  13     3147.92     2975.08     75.11 o 
  -5   3  13    29275.76    30193.20    478.95 o 
  -4   3  13     4093.22     4213.07     86.48 o 
  -3   3  13    10221.95    10011.02    169.01 o 
  -2   3  13     1005.67      935.61     34.93 o 
  -1   3  13      972.48     1079.26     58.06 o 
   0   3  13     2900.80     2834.82     76.70 o 
   1   3  13     6855.54     6390.70    159.46 o 
   2   3  13     2127.76     1906.26     57.61 o 
   3   3  13        6.54       11.35     13.43 o 
   4   3  13      417.32      463.14     31.36 o 
   5   3  13       55.48       47.03     15.57 o 
   6   3  13      801.48      801.90     66.19 o 
   7   3  13     3865.01     3859.70    261.25 o 
   8   3  13        1.35       -8.99     15.73 o 
   9   3  13     5260.71     5630.08    173.84 o 
  10   3  13      621.60      616.70     46.67 o 
  11   3  13     1029.83      944.43     59.26 o 
  12   3  13      716.98      672.05     51.12 o 
  13   3  13     2810.48     3217.85    124.91 o 
 -16   4  13      624.62      577.56     66.75 o 
 -15   4  13      213.13      128.13     41.55 o 
 -14   4  13     3521.80     3579.64    189.55 o 
 -13   4  13       26.94       15.39     29.81 o 
 -12   4  13     1980.34     2266.14    109.89 o 
 -11   4  13       10.00      -17.95     17.95 o 
 -10   4  13      538.17      544.13     45.73 o 
  -9   4  13      157.62      168.61     24.22 o 
  -8   4  13     8173.87     8200.69    164.02 o 
  -7   4  13     2306.81     2411.13     70.16 o 
  -6   4  13       29.70       32.43     20.28 o 
  -5   4  13        1.87      -11.60     11.60 o 
  -4   4  13       66.50       41.97     14.68 o 
  -3   4  13      220.21      262.84     23.55 o 
  -2   4  13      840.51      928.61     45.03 o 
  -1   4  13     2726.48     2905.36     65.21 o 
   0   4  13    14487.21    14247.59    321.82 o 
   1   4  13     2019.96     2164.69     64.62 o 
   2   4  13     1169.73     1085.41     59.67 o 
   3   4  13      125.58      189.18     23.77 o 
   4   4  13    12538.15    11984.66    354.68 o 
   5   4  13       62.38       34.76     15.71 o 
   6   4  13    14917.48    14621.75    306.58 o 
   7   4  13       22.50       20.27     23.43 o 
   8   4  13      821.32      883.72     48.03 o 
   9   4  13      400.55      351.25     54.77 o 
  10   4  13     1453.17     1369.79     62.81 o 
  11   4  13     1001.67      940.26     57.14 o 
  12   4  13        0.42      -19.42     19.42 o 
 -16   5  13       28.09       53.28     37.72 o 
 -15   5  13      121.32       38.77     34.58 o 
 -14   5  13      110.34      125.73     46.18 o 
 -13   5  13        3.14       -6.40     27.67 o 
 -12   5  13     4726.02     5089.34    314.23 o 
 -11   5  13     1382.63     1322.73     70.03 o 
 -10   5  13     2823.76     2740.65    100.21 o 
  -9   5  13     3953.21     4069.77    102.28 o 
  -8   5  13     1723.44     1910.19     64.01 o 
  -7   5  13     3163.16     2997.33     80.98 o 
  -6   5  13      123.02      196.91     24.03 o 
  -5   5  13     7338.10     7028.37    188.52 o 
  -4   5  13      451.20      402.78     28.71 o 
  -3   5  13     6453.31     6144.83    139.60 o 
  -2   5  13      304.97      263.99     25.49 o 
  -1   5  13      432.89      450.14     30.24 o 
   0   5  13      240.51      247.22     24.08 o 
   1   5  13      454.51      429.21     33.58 o 
   2   5  13    22992.27    22630.25    453.38 o 
   3   5  13      205.55      166.20     23.22 o 
   4   5  13      111.35      189.97     24.70 o 
   5   5  13      620.68      582.66     35.92 o 
   6   5  13      974.29      837.42     60.60 o 
   7   5  13      348.80      360.25     28.63 o 
   8   5  13      630.09      632.16     42.75 o 
   9   5  13     2426.01     2533.43    177.74 o 
  10   5  13     1389.40     1392.24    108.89 o 
  11   5  13        5.78        2.19     41.69 o 
  12   5  13       95.93      103.12     54.85 o 
 -16   6  13      231.86      235.12     52.11 o 
 -15   6  13      853.81      850.48     82.55 o 
 -14   6  13      119.61      149.78     42.64 o 
 -13   6  13      145.63      147.41     41.79 o 
 -12   6  13      247.03      288.49     48.73 o 
 -11   6  13      338.07      370.03     51.32 o 
 -10   6  13       71.38       44.63     26.36 o 
  -9   6  13     1877.33     2036.60     78.71 o 
  -8   6  13       47.22       39.81     18.31 o 
  -7   6  13     8015.67     8351.63    222.59 o 
  -6   6  13        9.53        7.75     16.57 o 
  -5   6  13     1671.25     1557.78     76.98 o 
  -4   6  13      852.73      781.69     69.15 o 
  -3   6  13     8851.58     8527.63    215.03 o 
  -2   6  13       67.17       18.97     15.65 o 
  -1   6  13     6947.68     6363.36    144.13 o 
   0   6  13      427.61      410.47     30.10 o 
   1   6  13     6080.58     5669.48    147.92 o 
   2   6  13      594.11      650.31     40.55 o 
   3   6  13      347.96      256.12     31.82 o 
   4   6  13     2560.82     2437.75     80.24 o 
   5   6  13     3112.60     3155.20    117.17 o 
   6   6  13      189.47      218.19     25.12 o 
   7   6  13      201.73      203.93     22.25 o 
   8   6  13      420.09      404.15     29.17 o 
   9   6  13      147.20      130.29     39.15 o 
  10   6  13      256.63      377.31     69.37 o 
  11   6  13     5395.32     5656.21    309.36 o 
  12   6  13      287.59      287.42     76.79 o 
 -15   7  13      541.79      463.76     64.89 o 
 -14   7  13        7.92      -22.08     31.60 o 
 -13   7  13       98.03       98.85     37.36 o 
 -12   7  13     2122.22     2471.44    260.93 o 
 -11   7  13      912.87      953.52     73.60 o 
 -10   7  13     4405.96     4943.71    160.87 o 
  -9   7  13        7.37       -7.95     18.00 o 
  -8   7  13       24.86       28.40     21.79 o 
  -7   7  13      247.12      247.51     33.35 o 
  -6   7  13     1330.28     1217.80     60.80 o 
  -5   7  13       36.75       59.84     25.07 o 
  -4   7  13      719.18      595.76     48.28 o 
  -3   7  13      846.05      873.08     56.13 o 
  -2   7  13     1218.52     1210.74     55.18 o 
  -1   7  13     1713.56     1655.50     69.99 o 
   0   7  13     6463.06     6010.81    299.26 o 
   1   7  13        0.07       16.99     17.01 o 
   2   7  13     8609.17     8098.94    354.37 o 
   3   7  13       41.41       67.67     19.03 o 
   4   7  13     4183.72     3971.03    115.65 o 
   5   7  13      463.93      458.90     50.14 o 
   6   7  13     1568.60     1536.10    153.59 o 
   7   7  13      243.16      299.87     40.65 o 
   8   7  13     6487.67     6605.81    164.28 o 
   9   7  13       46.93       27.03     33.40 o 
  10   7  13      468.68      347.99     72.25 o 
  11   7  13        0.61        4.39     46.07 o 
 -14   8  13      364.04      390.33     58.84 o 
 -13   8  13       71.74       56.25     36.06 o 
 -12   8  13     1188.89     1406.54    159.24 o 
 -11   8  13      426.66      359.42     54.56 o 
 -10   8  13      361.65      453.50     56.62 o 
  -9   8  13     4580.30     4394.06    134.18 o 
  -8   8  13      876.61      810.91     54.79 o 
  -7   8  13     3998.92     4349.22    129.12 o 
  -6   8  13     1120.00     1180.53     73.20 o 
  -5   8  13      901.36     1026.83     64.95 o 
  -4   8  13      519.11      421.80     44.60 o 
  -3   8  13     2593.74     2483.32     99.29 o 
  -2   8  13      390.74      386.99     39.13 o 
  -1   8  13     5066.48     4785.66    146.33 o 
   0   8  13     2058.25     1989.68     82.67 o 
   1   8  13       37.09       28.41     19.91 o 
   2   8  13     1151.14     1081.24     55.49 o 
   3   8  13      135.06      107.02     22.48 o 
   4   8  13     2505.74     2427.65     84.31 o 
   5   8  13       81.86       71.05     20.47 o 
   6   8  13     2844.82     2832.55    153.29 o 
   7   8  13     1898.99     1927.19    131.98 o 
   8   8  13       19.73       16.99     15.43 o 
   9   8  13      397.35      583.93     68.08 o 
  10   8  13      406.96      389.63     60.27 o 
 -13   9  13       38.13      126.60     40.99 o 
 -12   9  13       25.45       49.77     46.71 o 
 -11   9  13      321.31      338.51     53.44 o 
 -10   9  13      432.52      549.42     61.97 o 
  -9   9  13      870.69      931.54     61.00 o 
  -8   9  13      676.31      623.22     50.01 o 
  -7   9  13     1230.81     1041.22     72.30 o 
  -6   9  13        9.61        4.37     25.28 o 
  -5   9  13     5790.97     5692.72    443.00 o 
  -4   9  13       16.99        4.53     21.61 o 
  -3   9  13     6461.99     6634.39    196.10 o 
  -2   9  13     1971.13     1920.74     89.75 o 
  -1   9  13        3.86       10.37     22.86 o 
   0   9  13      491.10      491.19     63.63 o 
   1   9  13      352.85      379.71     69.11 o 
   2   9  13     1754.94     1632.36    105.31 o 
   3   9  13     1494.22     1418.57     66.78 o 
   4   9  13      414.53      443.80     37.67 o 
   5   9  13       14.88       -2.78     23.75 o 
   6   9  13      782.70      856.65     48.33 o 
   7   9  13     1408.99     1278.53     80.12 o 
   8   9  13     1136.89     1137.93     76.64 o 
   9   9  13     2487.36     2469.97    191.98 o 
 -12  10  13      683.46      747.26     74.43 o 
 -11  10  13      613.64      554.73     66.26 o 
 -10  10  13      222.83       93.09     39.92 o 
  -9  10  13       25.40        2.52     29.92 o 
  -8  10  13     1571.42     1605.92    115.81 o 
  -7  10  13      160.24      179.94     39.70 o 
  -6  10  13      394.78      308.91     45.98 o 
  -5  10  13       45.67       57.45     33.71 o 
  -4  10  13      175.60      166.05     44.12 o 
  -3  10  13       26.63       15.81     22.96 o 
  -2  10  13     3923.02     3811.32    163.47 o 
  -1  10  13       16.79      -14.97     23.11 o 
   0  10  13     1336.79     1166.42     81.00 o 
   1  10  13       96.00       54.85     50.46 o 
   2  10  13      135.36      165.66     54.85 o 
   3  10  13     1597.34     1499.80     87.22 o 
   4  10  13     6376.60     5821.24    312.46 o 
   5  10  13      110.60      130.92     30.85 o 
   6  10  13     1548.72     1554.83     77.10 o 
   7  10  13      297.66      293.81     33.52 o 
   8  10  13      323.80      312.51     31.48 o 
 -11  11  13     1710.85     1789.15    109.73 o 
 -10  11  13     1265.62     1237.48     91.58 o 
  -9  11  13      108.07       60.31     37.67 o 
  -8  11  13       41.60       17.34     39.25 o 
  -7  11  13       56.03       84.41     34.26 o 
  -6  11  13      164.05      182.02     64.14 o 
  -5  11  13     4767.29     5334.50    286.17 o 
  -4  11  13      754.19      720.38     61.37 o 
  -3  11  13      531.11      508.19     63.13 o 
  -2  11  13       44.91       -1.07     57.04 o 
  -1  11  13       10.04      -10.22     25.31 o 
   0  11  13     1490.98     1459.09     94.35 o 
   1  11  13     1465.21     1469.63     92.58 o 
   2  11  13      934.05      801.09    163.46 o 
   3  11  13        2.56       21.63     24.45 o 
   4  11  13      256.95      270.62     41.75 o 
   5  11  13        5.90        1.15     22.00 o 
   6  11  13       46.23       82.59     33.28 o 
   7  11  13      376.76      461.12     48.27 o 
  -9  12  13     1078.28     1108.04    117.63 o 
  -8  12  13      371.54      473.91     60.60 o 
  -7  12  13      853.49     1014.75     79.37 o 
  -6  12  13      730.75      634.78     64.81 o 
  -5  12  13      188.70      175.75     42.14 o 
  -4  12  13        4.00        0.89     28.09 o 
  -3  12  13      279.22      212.26     50.17 o 
  -2  12  13       11.88      -13.62     29.01 o 
  -1  12  13     1819.02     1890.70    114.82 o 
   0  12  13     2091.04     1974.33    133.84 o 
   1  12  13      841.17      841.62     74.42 o 
   2  12  13        0.05      -20.37     20.37 o 
   3  12  13      111.17      106.70     35.86 o 
   4  12  13      911.20     1024.22     77.44 o 
   5  12  13      135.95       52.14     36.20 o 
  -6  13  13      521.96      453.23     60.25 o 
  -5  13  13        9.44      -11.44     28.84 o 
  -4  13  13      464.53      446.95     67.11 o 
  -3  13  13        3.51      -12.98     31.19 o 
  -2  13  13       55.57       60.27     37.53 o 
  -1  13  13      256.95      211.89     49.83 o 
   0  13  13      296.82      292.84    106.41 o 
   1  13  13      162.44      120.15     40.87 o 
   2  13  13     2321.82     2209.38    201.85 o 
 -16   0  14     2233.12     2262.04    221.60 o 
 -14   0  14     4496.27     4252.03    298.39 o 
 -12   0  14     1392.02     1129.92    144.81 o 
 -10   0  14        1.01      -15.36     43.88 o 
  -8   0  14     1815.88     1678.80    151.39 o 
  -6   0  14      898.65      833.57     53.59 o 
  -4   0  14     1776.90     1753.04     90.12 o 
  -2   0  14    36977.91    36872.31    960.14 o 
   0   0  14     7118.36     7074.17    223.35 o 
   2   0  14     1166.95      940.27     59.97 o 
   4   0  14     5421.67     5434.61    236.96 o 
   6   0  14      780.54      805.21     70.21 o 
   8   0  14      303.52      278.64     48.27 o 
  10   0  14        3.07       30.72     30.72 o 
  12   0  14      694.97      824.95     87.76 o 
 -17   1  14        1.46       -3.48     44.67 o 
 -16   1  14      534.15      415.84     80.67 o 
 -15   1  14      268.85      281.96     68.21 o 
 -14   1  14      125.46       63.52     61.43 o 
 -13   1  14      591.59      505.78     76.02 o 
 -12   1  14      856.23      807.42     87.64 o 
 -11   1  14     7601.80     7025.35    299.48 o 
 -10   1  14       14.11       41.64     36.43 o 
  -9   1  14     1872.92     1695.55    111.57 o 
  -8   1  14     2091.47     2196.97     85.39 o 
  -7   1  14      744.39      777.15     42.69 o 
  -6   1  14      432.06      408.42     31.83 o 
  -5   1  14    13520.49    13511.15    339.22 o 
  -4   1  14    11949.66    11595.60    268.71 o 
  -3   1  14     7926.47     7647.44    162.70 o 
  -2   1  14     1330.54     1349.62     56.36 o 
  -1   1  14        0.03      -11.74     11.74 o 
   0   1  14      206.71      273.31     19.27 o 
   1   1  14       66.10      109.38     18.00 o 
   2   1  14     7007.26     6869.46    145.46 o 
   3   1  14     1598.40     1690.12     55.38 o 
   4   1  14     2916.23     2995.36     93.21 o 
   5   1  14       13.54       31.81     18.65 o 
   6   1  14      783.64      695.06     48.41 o 
   7   1  14     6666.09     6606.60    198.42 o 
   8   1  14      415.42      423.33     40.25 o 
   9   1  14     9392.98     9083.55    261.97 o 
  10   1  14        5.49        8.31     21.55 o 
  11   1  14       75.27       57.67     65.82 o 
  12   1  14       27.93      -15.36     23.12 o 
 -17   2  14      474.69      561.72     90.75 o 
 -16   2  14     1080.70     1245.64    119.46 o 
 -15   2  14        2.26       -4.03     37.80 o 
 -14   2  14      726.27      908.99     98.29 o 
 -13   2  14     2798.51     3013.53    168.32 o 
 -12   2  14        6.95       -2.01     37.14 o 
 -11   2  14      453.10      436.98     66.71 o 
 -10   2  14      709.29      661.95     76.78 o 
  -9   2  14     6884.89     6820.60    224.50 o 
  -8   2  14      210.84      157.62     28.76 o 
  -7   2  14     7253.26     7676.94    168.60 o 
  -6   2  14     3190.10     3104.27     88.11 o 
  -5   2  14      795.52      725.06     36.96 o 
  -4   2  14     2887.77     2901.49     74.97 o 
  -3   2  14     2689.05     2717.99     78.21 o 
  -2   2  14     6821.40     6536.99    142.62 o 
  -1   2  14      604.89      582.68     33.60 o 
   0   2  14     5885.89     5697.14    126.80 o 
   1   2  14      489.29      477.39     29.61 o 
   2   2  14        1.26       35.95     14.71 o 
   3   2  14      268.21      307.83     34.52 o 
   4   2  14     5223.32     4986.79    146.24 o 
   5   2  14     8030.72     8199.43    188.32 o 
   6   2  14     1138.17     1160.65     58.07 o 
   7   2  14     1226.00     1263.79     63.70 o 
   8   2  14       18.23       18.06     19.46 o 
   9   2  14      160.70      140.71     27.19 o 
  10   2  14      150.27      126.33     28.39 o 
  11   2  14     5550.26     5956.80    192.10 o 
  12   2  14      168.36      198.87     35.28 o 
 -16   3  14     1683.24     1817.13    109.26 o 
 -15   3  14       12.77       26.00     34.45 o 
 -14   3  14      195.00      221.96     45.87 o 
 -13   3  14      180.70      181.85     42.47 o 
 -12   3  14     1522.33     1625.39     91.70 o 
 -11   3  14      115.67      178.73     53.54 o 
 -10   3  14     1905.25     1759.16     90.86 o 
  -9   3  14     2119.36     2164.23     87.93 o 
  -8   3  14        5.20       10.84     20.81 o 
  -7   3  14      573.30      483.78     42.24 o 
  -6   3  14     2586.71     2542.78     78.70 o 
  -5   3  14       66.01       93.96     20.13 o 
  -4   3  14    14183.28    14008.27    362.30 o 
  -3   3  14       17.77       19.81     14.12 o 
  -2   3  14     1093.22     1040.73     45.58 o 
  -1   3  14      252.86      303.17     19.50 o 
   0   3  14    11503.07    11254.14    221.47 o 
   1   3  14      202.54      228.78     23.02 o 
   2   3  14    14548.30    13661.39    290.62 o 
   3   3  14      498.16      444.30     32.92 o 
   4   3  14     1534.99     1681.85     63.11 o 
   5   3  14      228.64      213.42     25.65 o 
   6   3  14       62.92       47.82     20.27 o 
   7   3  14        3.20      -15.62     15.62 o 
   8   3  14      214.30      163.02     28.08 o 
   9   3  14       38.70       18.81     31.81 o 
  10   3  14       10.44       10.80     26.33 o 
  11   3  14       29.95       28.24     27.43 o 
  12   3  14      125.38      134.80     30.44 o 
 -16   4  14      661.11      712.71     72.88 o 
 -15   4  14     1274.27     1347.63     94.24 o 
 -14   4  14      252.20      205.11     45.90 o 
 -13   4  14     1093.96     1002.21     84.18 o 
 -12   4  14      928.36      768.92     67.64 o 
 -11   4  14      187.45      127.93     37.67 o 
 -10   4  14      121.48      165.13     39.00 o 
  -9   4  14    11573.79    11149.89    270.39 o 
  -8   4  14       14.85       16.86     21.48 o 
  -7   4  14     6940.33     6938.84    184.99 o 
  -6   4  14       11.74       34.44     19.75 o 
  -5   4  14     1170.45     1093.03     49.84 o 
  -4   4  14      210.25      220.19     25.65 o 
  -3   4  14      438.22      449.60     32.53 o 
  -2   4  14      507.58      546.54     35.52 o 
  -1   4  14     6607.71     6190.35    139.38 o 
   0   4  14     2987.39     3066.94     83.93 o 
   1   4  14      825.96      813.27     62.59 o 
   2   4  14     1009.33     1118.04     61.12 o 
   3   4  14     3501.06     3305.40    103.90 o 
   4   4  14      641.71      558.43     38.32 o 
   5   4  14     5498.98     5445.68    174.78 o 
   6   4  14      385.90      418.99     37.05 o 
   7   4  14     4993.34     5028.87    135.86 o 
   8   4  14       51.84       38.25     18.50 o 
   9   4  14     1398.14     1384.93    168.19 o 
  10   4  14      437.12      404.20     38.10 o 
  11   4  14     3104.50     3342.99    208.43 o 
  12   4  14        5.50       -5.24     22.26 o 
 -16   5  14      514.78      674.79    106.82 o 
 -15   5  14       45.84       12.01     33.89 o 
 -14   5  14       36.24       15.49     31.41 o 
 -13   5  14     1659.86     1536.61     96.16 o 
 -12   5  14      630.13      655.10     63.84 o 
 -11   5  14     1454.36     1538.76     92.10 o 
 -10   5  14       36.08       54.62     30.35 o 
  -9   5  14     2557.20     2660.09     88.54 o 
  -8   5  14     1560.12     1485.37     72.58 o 
  -7   5  14     2558.12     2547.71     96.95 o 
  -6   5  14     3407.97     3105.84    106.14 o 
  -5   5  14     3874.01     3830.34    120.76 o 
  -4   5  14     2690.99     2827.29     91.13 o 
  -3   5  14     1222.45     1276.44     53.05 o 
  -2   5  14     2249.52     2356.73     73.19 o 
  -1   5  14      282.31      322.67     32.05 o 
   0   5  14    10558.76     9764.61    318.91 o 
   1   5  14      198.23      179.62     25.73 o 
   2   5  14     4683.13     4188.11    197.29 o 
   3   5  14      961.75      952.96     48.28 o 
   4   5  14      663.66      667.39     40.43 o 
   5   5  14        1.64      -15.52     15.52 o 
   6   5  14     1297.04     1244.08     83.31 o 
   7   5  14     2152.45     2171.58     75.11 o 
   8   5  14      279.40      339.45     83.11 o 
   9   5  14     4735.67     4866.52    278.78 o 
  10   5  14      121.99      119.26     23.50 o 
  11   5  14      103.90      130.16     24.13 o 
 -15   6  14       57.44       39.57     36.54 o 
 -14   6  14     2033.59     2063.61    114.43 o 
 -13   6  14      976.37      894.29     77.21 o 
 -12   6  14      595.10      600.36     63.57 o 
 -11   6  14       89.04      132.61     40.38 o 
 -10   6  14       41.34       20.07     30.31 o 
  -9   6  14        2.34       13.24     18.66 o 
  -8   6  14       17.86       26.50     22.86 o 
  -7   6  14     3784.38     3789.87    135.77 o 
  -6   6  14      193.22      242.04     34.81 o 
  -5   6  14      723.30      646.41     48.24 o 
  -4   6  14     1546.60     1445.98     77.90 o 
  -3   6  14      601.76      526.42     37.00 o 
  -2   6  14    13249.93    12787.54    271.48 o 
  -1   6  14      673.65      633.92     38.40 o 
   0   6  14     4916.54     4859.44    135.17 o 
   1   6  14       29.91       45.18     22.48 o 
   2   6  14       13.29       15.93     17.06 o 
   3   6  14      932.45      964.14     49.34 o 
   4   6  14     4263.15     4072.23    145.04 o 
   5   6  14      272.52      267.92     27.93 o 
   6   6  14     1199.21     1082.35     50.72 o 
   7   6  14      296.15      255.94     26.52 o 
   8   6  14      681.88      676.65     39.03 o 
   9   6  14      125.15       80.68     21.60 o 
  10   6  14      525.66      627.18    183.20 o 
  11   6  14      652.15      666.98    103.12 o 
 -14   7  14        0.34       40.15     34.51 o 
 -13   7  14      563.65      574.16     66.78 o 
 -12   7  14      188.90      152.72     41.71 o 
 -11   7  14     7026.26     7620.47    467.35 o 
 -10   7  14     3076.98     2978.57    129.97 o 
  -9   7  14      673.81      792.53     54.38 o 
  -8   7  14      123.01       83.29     31.67 o 
  -7   7  14       47.42        6.13     28.34 o 
  -6   7  14      407.04      382.90     51.98 o 
  -5   7  14     8422.90     8531.49    237.74 o 
  -4   7  14      384.57      324.81     40.30 o 
  -3   7  14     2492.38     2088.37     99.21 o 
  -2   7  14       84.52      114.87     29.13 o 
  -1   7  14       81.01       68.24     20.11 o 
   0   7  14       26.17       22.51     17.39 o 
   1   7  14        7.13       11.14     16.93 o 
   2   7  14       84.28      103.93     26.92 o 
   3   7  14     4140.93     3913.66    141.56 o 
   4   7  14      723.74      732.40     44.29 o 
   5   7  14       10.12       12.12     17.56 o 
   6   7  14      100.86       77.85     26.60 o 
   7   7  14     3822.80     3937.77    166.57 o 
   8   7  14       15.25       36.39     17.42 o 
   9   7  14     4137.27     4128.47    169.92 o 
  10   7  14      139.46      164.81     58.71 o 
 -14   8  14     1376.43     1800.16    194.17 o 
 -13   8  14        0.09      -25.24     29.26 o 
 -12   8  14        1.05        6.20     33.14 o 
 -11   8  14      141.00      127.47     41.63 o 
 -10   8  14      684.88      605.17     64.22 o 
  -9   8  14     1805.48     1820.57     97.49 o 
  -8   8  14      801.94      674.98     76.72 o 
  -7   8  14     2912.30     3073.87    124.23 o 
  -6   8  14     1166.88     1203.24     74.86 o 
  -5   8  14      123.47      134.91     33.52 o 
  -4   8  14       76.12       92.44     28.65 o 
  -3   8  14        9.74       22.01     23.87 o 
  -2   8  14     8310.48     7638.53    214.41 o 
  -1   8  14       57.85       76.31     32.91 o 
   0   8  14     2390.35     2232.00    100.61 o 
   1   8  14      492.92      487.01     40.70 o 
   2   8  14      562.92      534.73     42.89 o 
   3   8  14     1019.14     1027.40     54.99 o 
   4   8  14     1454.96     1267.61     60.80 o 
   5   8  14     1297.88     1299.13     61.04 o 
   6   8  14     1348.78     1375.00     61.29 o 
   7   8  14      725.29      714.41     58.59 o 
   8   8  14       97.22       83.60     19.04 o 
   9   8  14       47.57       79.50     41.97 o 
 -13   9  14        1.87       12.55     34.28 o 
 -12   9  14     1336.76     1253.28     90.43 o 
 -11   9  14      166.91      106.78     41.28 o 
 -10   9  14      266.48      207.24     64.37 o 
  -9   9  14     1689.21     1960.00    103.63 o 
  -8   9  14      471.60      465.98     55.07 o 
  -7   9  14     1309.75     1223.45     79.20 o 
  -6   9  14       74.15       19.64     34.16 o 
  -5   9  14      368.56      343.13     44.91 o 
  -4   9  14     2048.89     2367.12    153.53 o 
  -3   9  14       10.36       -4.94     21.61 o 
  -2   9  14      511.89      523.33     57.81 o 
  -1   9  14      691.18      732.95     64.07 o 
   0   9  14     3316.05     3061.84    256.70 o 
   1   9  14       86.00      126.50     36.90 o 
   2   9  14     4512.67     4392.66    435.51 o 
   3   9  14      719.12      634.18     50.62 o 
   4   9  14     3194.57     3083.76    104.64 o 
   5   9  14      189.71      178.45     36.73 o 
   6   9  14       85.04       93.48     22.42 o 
   7   9  14      626.44      715.35     54.18 o 
   8   9  14      106.18       68.14     20.94 o 
 -11  10  14      432.29      368.91    141.51 o 
 -10  10  14      414.29      420.22     92.15 o 
  -9  10  14     1360.77     1286.67    174.43 o 
  -8  10  14      977.22      867.60     73.62 o 
  -7  10  14     5474.54     5640.78    312.34 o 
  -6  10  14      784.22      623.14     60.28 o 
  -5  10  14        0.93       28.33     26.69 o 
  -4  10  14        2.07       17.82     24.87 o 
  -3  10  14      193.83      229.45     46.23 o 
  -2  10  14        0.93      -30.72     30.72 o 
  -1  10  14      473.04      417.47     52.78 o 
   0  10  14        2.68      -20.25     20.25 o 
   1  10  14       53.92       44.08     26.33 o 
   2  10  14      645.47      676.95     56.17 o 
   3  10  14       89.80       96.55     30.46 o 
   4  10  14      103.57      124.43     31.97 o 
   5  10  14     3888.28     3721.69    148.05 o 
   6  10  14        0.67       -7.61     21.99 o 
   7  10  14      408.81      328.49     38.65 o 
 -10  11  14       16.33       62.80     56.40 o 
  -9  11  14       26.60       79.96     54.82 o 
  -8  11  14      179.31      200.94     43.90 o 
  -7  11  14       67.18       73.65     36.09 o 
  -6  11  14      448.37      465.11     54.70 o 
  -5  11  14      445.96      483.50     55.01 o 
  -4  11  14     1441.30     1450.49     84.42 o 
  -3  11  14      817.55      828.48    128.35 o 
  -2  11  14     1008.67     1131.64    195.27 o 
  -1  11  14      961.99     1015.40     82.98 o 
   0  11  14     2211.40     2067.15    115.92 o 
   1  11  14      436.91      351.58     69.11 o 
   2  11  14     2388.85     2484.47    123.22 o 
   3  11  14        6.78      -20.39     20.39 o 
   4  11  14        1.17       44.07     26.64 o 
   5  11  14      195.01      171.34     43.88 o 
   6  11  14       88.74       97.77     30.25 o 
  -8  12  14       20.38       -9.33     30.38 o 
  -7  12  14      447.69      658.47     81.13 o 
  -6  12  14        5.58      -25.56     25.56 o 
  -5  12  14      141.31       97.95     44.14 o 
  -4  12  14      575.63      458.08     91.05 o 
  -3  12  14      351.46      382.97    110.80 o 
  -2  12  14      797.40      749.38     76.41 o 
  -1  12  14        3.46       30.72     32.91 o 
   0  12  14     2952.87     3133.91    151.39 o 
   1  12  14      202.53      189.88     51.56 o 
   2  12  14      122.73       62.21     31.93 o 
   3  12  14       18.75        3.10     26.54 o 
   4  12  14      184.97      178.63     40.51 o 
  -4  13  14      423.50      371.45     63.32 o 
  -3  13  14      944.59     1061.22    155.78 o 
  -2  13  14      115.78       59.71     39.49 o 
  -1  13  14       48.36       18.12     32.18 o 
   0  13  14       19.80      -17.55     48.27 o 
 -15   0  15     6273.53     6127.92    390.54 o 
 -13   0  15     2073.27     1636.74    177.72 o 
 -11   0  15        1.38       37.30     52.66 o 
  -9   0  15    12706.64    12725.36    603.36 o 
  -7   0  15      627.49      716.04     63.79 o 
  -5   0  15        6.10       63.45     27.57 o 
  -3   0  15     1452.65     1387.04    170.04 o 
  -1   0  15      661.09      745.93     57.42 o 
   1   0  15     3392.21     3249.63    129.55 o 
   3   0  15     9599.56     9500.96    543.02 o 
   5   0  15    13403.53    12530.09    480.49 o 
   7   0  15     4803.03     4640.37    219.40 o 
   9   0  15     1625.62     1634.55    114.09 o 
  11   0  15      414.95      335.69     59.24 o 
 -16   1  15      415.49      505.48     86.09 o 
 -15   1  15      128.03       58.72     48.70 o 
 -14   1  15       19.55        0.94     37.99 o 
 -13   1  15     1335.19     1054.23    102.36 o 
 -12   1  15        9.56       29.60     37.99 o 
 -11   1  15       72.81       71.10     41.80 o 
 -10   1  15      436.03      464.70     66.71 o 
  -9   1  15      670.38      647.27     75.83 o 
  -8   1  15       93.12       91.37     27.29 o 
  -7   1  15      565.74      589.71     38.88 o 
  -6   1  15    10725.33    10960.65    224.27 o 
  -5   1  15      102.00      107.77     21.71 o 
  -4   1  15     9738.97     9721.45    200.37 o 
  -3   1  15       13.07        6.63     14.73 o 
  -2   1  15     5269.28     4877.03    117.28 o 
  -1   1  15      930.36     1082.37     46.54 o 
   0   1  15     6979.36     6861.22    148.45 o 
   1   1  15     5804.93     5652.65    127.61 o 
   2   1  15     3315.06     3234.57     85.78 o 
   3   1  15     4689.82     4703.61    133.41 o 
   4   1  15      415.12      314.22     31.14 o 
   5   1  15     1020.86     1113.01     61.15 o 
   6   1  15      421.62      379.88     37.99 o 
   7   1  15      128.76      167.28     44.98 o 
   8   1  15      572.14      599.89     61.43 o 
   9   1  15     2788.66     2740.90    141.51 o 
  10   1  15     1991.02     1953.02     92.93 o 
  11   1  15       94.72      159.59     33.11 o 
  12   1  15      373.31      414.95     85.57 o 
 -16   2  15      317.43      231.10     70.27 o 
 -15   2  15      849.79      901.39    102.36 o 
 -14   2  15     1378.19     1598.58    128.74 o 
 -13   2  15      967.47     1129.09    106.26 o 
 -12   2  15       10.42        2.88     38.40 o 
 -11   2  15      206.38       98.73     47.97 o 
 -10   2  15     1134.14      931.80     94.34 o 
  -9   2  15      918.23      908.47     72.60 o 
  -8   2  15     3260.84     3107.45    148.52 o 
  -7   2  15     2037.95     1945.05     70.38 o 
  -6   2  15     5552.96     5209.16    127.92 o 
  -5   2  15       23.01        7.95     15.52 o 
  -4   2  15     1140.15     1264.59     52.82 o 
  -3   2  15        4.16       20.91     14.95 o 
  -2   2  15    12262.72    12003.30    236.31 o 
  -1   2  15     7640.32     7400.79    159.88 o 
   0   2  15     3559.20     3919.34     99.45 o 
   1   2  15       33.22       17.13     16.06 o 
   2   2  15        1.25      -13.08     13.56 o 
   3   2  15     1636.19     1503.99     65.55 o 
   4   2  15      273.68      229.11     26.68 o 
   5   2  15     7725.30     7573.25    205.21 o 
   6   2  15        3.24      -14.52     17.55 o 
   7   2  15      262.45      261.10     33.19 o 
   8   2  15        0.32       -0.86     17.79 o 
   9   2  15      426.45      364.40     40.57 o 
  10   2  15      829.11      816.75     57.42 o 
  11   2  15      276.49      360.13     52.66 o 
  12   2  15     3986.23     4330.97    159.62 o 
 -16   3  15       23.42       54.98     63.63 o 
 -15   3  15      107.88      108.90    106.41 o 
 -14   3  15       15.86       26.25     41.80 o 
 -13   3  15     2398.96     2211.70    170.04 o 
 -12   3  15        4.39       22.52     40.92 o 
 -11   3  15    10536.98    10394.92    376.20 o 
 -10   3  15      684.30      713.19     82.05 o 
  -9   3  15      965.91      987.35     66.19 o 
  -8   3  15        3.88        0.23     19.52 o 
  -7   3  15     1446.62     1507.77     72.44 o 
  -6   3  15     1242.28     1233.62     54.81 o 
  -5   3  15        4.39       12.46     15.77 o 
  -4   3  15     4512.31     4328.93    110.95 o 
  -3   3  15     1005.76     1077.55     48.49 o 
  -2   3  15     3159.32     3097.53     87.07 o 
  -1   3  15      866.96      865.31     42.79 o 
   0   3  15     1361.99     1316.19     53.78 o 
   1   3  15     5792.44     5850.24    132.17 o 
   2   3  15     3187.19     2890.42     91.29 o 
   3   3  15     7328.76     7387.40    177.35 o 
   4   3  15       51.93       33.08     17.18 o 
   5   3  15       18.60       16.07     19.32 o 
   6   3  15      441.59      452.01     37.86 o 
   7   3  15     8092.77     7761.68    365.95 o 
   8   3  15       62.84       96.56     30.72 o 
   9   3  15     1318.23     1163.51     66.14 o 
  10   3  15        1.17       15.74     21.51 o 
  11   3  15      743.93      673.96     52.75 o 
 -16   4  15      160.60      144.67     97.63 o 
 -15   4  15      594.88      515.89    150.29 o 
 -14   4  15      211.48      238.63     65.10 o 
 -13   4  15       25.81       -4.64     41.09 o 
 -12   4  15        1.79      -28.71     37.14 o 
 -11   4  15      122.36      116.32     50.40 o 
 -10   4  15       94.18       46.88     40.25 o 
  -9   4  15      651.71      808.36     57.45 o 
  -8   4  15     3840.59     3781.12    125.44 o 
  -7   4  15     2850.43     2833.64    103.85 o 
  -6   4  15     3813.84     3668.20    118.93 o 
  -5   4  15        3.71      -11.86     14.97 o 
  -4   4  15     1155.65      976.96     48.28 o 
  -3   4  15      394.50      484.31     35.54 o 
  -2   4  15    20588.64    19873.62    367.12 o 
  -1   4  15       12.34       26.63     16.43 o 
   0   4  15     7466.27     7053.26    154.81 o 
   1   4  15      198.83      221.62     27.61 o 
   2   4  15        6.41       -0.50     14.21 o 
   3   4  15      468.14      507.50     36.63 o 
   4   4  15      464.90      414.23     34.24 o 
   5   4  15     1417.28     1386.93     66.10 o 
   6   4  15      288.76      289.72     29.88 o 
   7   4  15      431.87      426.07     36.87 o 
   8   4  15       35.61       -7.80     16.99 o 
   9   4  15       12.45       28.59     19.81 o 
  10   4  15     2225.42     2391.08     98.19 o 
  11   4  15        3.22      -17.70     20.59 o 
 -15   5  15        7.92       15.42     51.13 o 
 -14   5  15      281.02      179.80     61.82 o 
 -13   5  15     1390.15     1245.70    116.32 o 
 -12   5  15      275.16      313.66     66.23 o 
 -11   5  15     2909.52     2924.85    168.32 o 
 -10   5  15     1210.44     1058.83     99.98 o 
  -9   5  15       97.59      118.21     30.94 o 
  -8   5  15     1383.75     1318.55     75.05 o 
  -7   5  15       99.76      101.84     28.30 o 
  -6   5  15     1344.92     1185.85     63.93 o 
  -5   5  15       14.48        4.37     19.07 o 
  -4   5  15    10331.25    10242.31    315.56 o 
  -3   5  15     1068.69     1043.28     49.58 o 
  -2   5  15      132.96       95.48     22.17 o 
  -1   5  15       86.13       81.05     19.70 o 
   0   5  15      846.60      894.72     61.12 o 
   1   5  15     6668.38     6340.44    239.18 o 
   2   5  15     1205.44     1177.83     91.52 o 
   3   5  15     1637.27     1532.81     78.85 o 
   4   5  15     1109.07     1004.93     50.94 o 
   5   5  15       31.73       25.55     18.29 o 
   6   5  15       27.37       31.52     19.39 o 
   7   5  15     4877.30     4540.08    127.39 o 
   8   5  15     1138.89     1116.55     58.34 o 
   9   5  15     1032.57     1029.67     54.96 o 
  10   5  15      232.26      248.85     39.08 o 
  11   5  15        3.89      -15.91     17.85 o 
 -15   6  15     1306.82     1313.27    188.69 o 
 -14   6  15       14.53       23.45     44.27 o 
 -13   6  15     2920.50     3077.39    182.25 o 
 -12   6  15      182.89       84.04    125.06 o 
 -11   6  15      674.14      596.34    131.64 o 
 -10   6  15       24.67       22.93     40.57 o 
  -9   6  15     2220.60     2310.91     98.92 o 
  -8   6  15      129.10      163.00     35.16 o 
  -7   6  15     4244.83     4208.95    136.57 o 
  -6   6  15     1947.52     1876.96     82.36 o 
  -5   6  15      449.68      427.24     43.76 o 
  -4   6  15      421.40      412.90     41.61 o 
  -3   6  15      566.20      524.52     37.67 o 
  -2   6  15      130.13      100.91     22.40 o 
  -1   6  15     2079.47     2000.31     68.94 o 
   0   6  15     1258.66     1257.22     67.14 o 
   1   6  15       70.93       86.58     22.14 o 
   2   6  15     1169.49     1217.19     76.81 o 
   3   6  15     1536.03     1499.60    119.39 o 
   4   6  15      385.29      402.30     34.67 o 
   5   6  15    11007.53    10918.30    313.20 o 
   6   6  15       70.11       78.47     21.63 o 
   7   6  15      779.28      770.07     44.74 o 
   8   6  15      396.48      377.56     57.45 o 
   9   6  15      138.34      190.86     42.41 o 
  10   6  15        0.93       13.13     39.44 o 
 -14   7  15       10.15      -19.46     47.15 o 
 -13   7  15        6.68       35.21     50.40 o 
 -12   7  15      130.28      148.84     58.16 o 
 -11   7  15      605.56      629.78     90.67 o 
 -10   7  15      322.94      344.05     71.53 o 
  -9   7  15      588.12      525.81     51.71 o 
  -8   7  15        0.46      -20.43     22.31 o 
  -7   7  15       38.69       20.31     22.47 o 
  -6   7  15     4719.32     4550.98    165.16 o 
  -5   7  15        0.94        2.69     21.43 o 
  -4   7  15     9215.11     9115.37    350.88 o 
  -3   7  15      441.53      494.80     43.49 o 
  -2   7  15      301.00      337.76     37.18 o 
  -1   7  15       53.42       34.60     19.31 o 
   0   7  15     2560.50     2404.69     88.79 o 
   1   7  15      302.72      423.44     49.08 o 
   2   7  15     5160.26     5179.71    327.34 o 
   3   7  15        3.86        2.05     17.45 o 
   4   7  15       43.96       77.07     21.17 o 
   5   7  15      289.17      278.11     31.06 o 
   6   7  15      646.02      587.71     40.73 o 
   7   7  15      367.79      397.83     38.84 o 
   8   7  15      586.60      621.68     48.14 o 
   9   7  15        0.19       -9.83     25.07 o 
 -13   8  15     1168.17     1328.46    129.37 o 
 -12   8  15      142.71      194.71     66.66 o 
 -11   8  15      113.49      133.78     59.71 o 
 -10   8  15      298.65      302.52    141.51 o 
  -9   8  15     3851.00     3954.09    191.23 o 
  -8   8  15      470.16      575.45     57.96 o 
  -7   8  15       99.62      162.79     37.77 o 
  -6   8  15       58.22       29.45     26.60 o 
  -5   8  15        1.65        1.89     22.41 o 
  -4   8  15      841.10      728.78     58.13 o 
  -3   8  15      164.94      141.04     31.21 o 
  -2   8  15     3020.91     2663.51    216.67 o 
  -1   8  15      594.97      497.71     51.02 o 
   0   8  15     1133.40     1148.34     72.76 o 
   1   8  15     2114.42     1980.50     98.49 o 
   2   8  15       88.86       80.33     25.34 o 
   3   8  15     2535.96     2549.40    179.54 o 
   4   8  15     1069.90     1042.33     56.01 o 
   5   8  15     1595.03     1632.77    119.51 o 
   6   8  15      644.44      696.15     45.79 o 
   7   8  15      838.86      910.52     51.30 o 
   8   8  15       15.08        8.65     17.10 o 
   9   8  15      871.70     1020.22    131.64 o 
 -12   9  15       82.11       72.18     64.72 o 
 -11   9  15     1874.21     1857.54    208.43 o 
 -10   9  15      141.65      177.60     59.56 o 
  -9   9  15     2065.51     2365.47    116.37 o 
  -8   9  15      553.54      482.72     57.09 o 
  -7   9  15        8.21      -25.55     25.55 o 
  -6   9  15      921.97      844.53     94.16 o 
  -5   9  15      311.72      256.89     43.48 o 
  -4   9  15      844.91      844.71     64.59 o 
  -3   9  15      555.38      503.34     49.68 o 
  -2   9  15       20.95       35.51     30.20 o 
  -1   9  15      842.63      737.59     64.22 o 
   0   9  15      447.10      430.61     48.49 o 
   1   9  15     1439.18     1201.11     75.06 o 
   2   9  15      454.23      360.63     44.51 o 
   3   9  15     3329.36     3025.28    122.13 o 
   4   9  15        0.94        3.37     18.22 o 
   5   9  15      157.42      164.45     38.00 o 
   6   9  15     1204.53     1247.31     68.72 o 
   7   9  15      650.11      691.79     46.25 o 
   8   9  15       45.89      118.48     76.79 o 
 -11  10  15       23.87       99.81     59.71 o 
 -10  10  15      245.93      207.45     96.54 o 
  -9  10  15      128.57      225.64     68.99 o 
  -8  10  15     1795.36     1860.20    109.04 o 
  -7  10  15      245.01      230.69     55.78 o 
  -6  10  15     1951.40     2267.98    109.40 o 
  -5  10  15      311.66      252.39     43.36 o 
  -4  10  15      984.91      956.21    134.55 o 
  -3  10  15      353.78      337.77     54.15 o 
  -2  10  15     4172.17     4392.93    572.64 o 
  -1  10  15      480.12      520.86    105.31 o 
   0  10  15     1907.51     1799.57    175.52 o 
   1  10  15       31.31       25.80     25.88 o 
   2  10  15       89.58       86.51     30.70 o 
   3  10  15        0.64       38.06     25.06 o 
   4  10  15      449.35      449.36     67.65 o 
   5  10  15       77.85       82.40     30.50 o 
   6  10  15      381.77      372.43     76.79 o 
  -9  11  15        3.38      -12.07     51.20 o 
  -8  11  15        0.82       20.12     32.12 o 
  -7  11  15       98.47      128.12     40.88 o 
  -6  11  15     1413.62     1552.58     92.77 o 
  -5  11  15      534.21      688.98     62.85 o 
  -4  11  15      267.44      298.39     55.13 o 
  -3  11  15      320.49      281.19     61.43 o 
  -2  11  15      251.83      244.89     49.92 o 
  -1  11  15        0.07      -21.34     37.30 o 
   0  11  15       17.29       31.84     32.45 o 
   1  11  15      712.39      750.73     68.31 o 
   2  11  15      146.80      161.11     37.82 o 
   3  11  15     1397.82     1290.85    167.84 o 
   4  11  15      495.21      515.09     54.17 o 
   5  11  15       26.60       -2.19     70.21 o 
  -7  12  15      327.18      370.07    115.19 o 
  -6  12  15      597.62      589.54     63.89 o 
  -5  12  15     1218.83     1185.15    139.32 o 
  -4  12  15       12.51      -21.02     29.01 o 
  -3  12  15        0.81       36.48     33.86 o 
  -2  12  15     1086.11     1153.33    238.05 o 
  -1  12  15      464.52      509.62     64.90 o 
   0  12  15       23.89       26.24     37.30 o 
   1  12  15       16.91       -2.93     27.47 o 
   2  12  15       33.00       34.09     32.08 o 
 -16   0  16        6.01       26.33     68.01 o 
 -14   0  16      993.81      724.03    133.84 o 
 -12   0  16       17.04       41.69     63.63 o 
 -10   0  16     1668.90     1693.79    168.94 o 
  -8   0  16    20985.65    22210.80    628.20 o 
  -6   0  16     1683.15     1953.40    105.84 o 
  -4   0  16     1775.86     1884.58    258.90 o 
  -2   0  16     3578.16     3748.53    150.29 o 
   0   0  16     1257.73     1223.85     86.66 o 
   2   0  16      441.76      328.63     86.66 o 
   4   0  16     2920.61     2909.28    160.16 o 
   6   0  16     2331.88     2479.25    142.61 o 
   8   0  16        4.58      -13.16     26.33 o 
  10   0  16     4731.15     4572.35    230.37 o 
 -16   1  16       13.25        3.53     42.70 o 
 -15   1  16       38.24       13.52     48.02 o 
 -14   1  16       32.81       40.78     44.91 o 
 -13   1  16      711.32      800.92     93.85 o 
 -12   1  16      292.11      332.87     66.66 o 
 -11   1  16     5057.48     5050.59    228.83 o 
 -10   1  16     1502.23     1429.08    111.70 o 
  -9   1  16        1.24       11.99     33.33 o 
  -8   1  16      196.00      259.12     41.58 o 
  -7   1  16      132.61       88.10     23.27 o 
  -6   1  16     3457.50     3628.76    109.03 o 
  -5   1  16      419.14      377.45     32.41 o 
  -4   1  16     3505.65     3561.70     98.83 o 
  -3   1  16     5694.02     5770.44    136.30 o 
  -2   1  16        0.53        7.51     14.53 o 
  -1   1  16     2021.19     1929.58     65.70 o 
   0   1  16       28.49       53.55     16.86 o 
   1   1  16    15202.32    15309.60    289.15 o 
   2   1  16      647.82      681.75     48.47 o 
   3   1  16     7341.29     7076.46    184.41 o 
   4   1  16       46.68       27.68     53.75 o 
   5   1  16       81.39      104.25     44.98 o 
   6   1  16      489.15      523.44     44.91 o 
   7   1  16     2773.84     2649.24    107.61 o 
   8   1  16     1287.16     1226.11    111.90 o 
   9   1  16       10.79       11.42     22.14 o 
  10   1  16       57.68       61.49     46.07 o 
  11   1  16        3.70      -14.98     29.62 o 
 -16   2  16       18.00       19.04     48.02 o 
 -15   2  16     1534.93     1517.56    132.74 o 
 -14   2  16      264.26      230.63     65.59 o 
 -13   2  16     4143.81     4189.75    214.03 o 
 -12   2  16      138.65      190.97     59.59 o 
 -11   2  16      829.06      788.67     89.20 o 
 -10   2  16     1496.69     1623.55    159.07 o 
  -9   2  16        1.61      -26.72     37.30 o 
  -8   2  16     2760.97     2748.85    116.46 o 
  -7   2  16      595.73      729.01     52.93 o 
  -6   2  16     1189.75     1073.09     52.66 o 
  -5   2  16        9.97        1.29     14.92 o 
  -4   2  16     2661.97     2581.57    114.89 o 
  -3   2  16     1351.89     1550.19     59.61 o 
  -2   2  16      180.61      125.35     23.72 o 
  -1   2  16     9545.55     9340.22    195.11 o 
   0   2  16       36.22       47.45     17.05 o 
   1   2  16      631.43      668.68     37.81 o 
   2   2  16      125.50       89.81     25.33 o 
   3   2  16     3072.28     2897.19     92.41 o 
   4   2  16     2786.77     2602.58    125.22 o 
   5   2  16     6824.69     6709.71    205.03 o 
   6   2  16     1058.66      984.52     61.53 o 
   7   2  16      422.24      387.89     40.57 o 
   8   2  16       10.45       20.97     20.90 o 
   9   2  16      173.50      183.01     34.26 o 
  10   2  16      548.87      549.15     49.55 o 
  11   2  16      107.96      136.94     32.68 o 
 -15   3  16      619.29      667.26    186.49 o 
 -14   3  16        1.17      -13.59     40.25 o 
 -13   3  16     1476.95     1430.59    257.80 o 
 -12   3  16     2500.91     2431.12    153.57 o 
 -11   3  16      166.14      128.85     50.56 o 
 -10   3  16     3174.43     2931.75    242.44 o 
  -9   3  16      147.22      158.73     32.83 o 
  -8   3  16      388.79      359.02     40.94 o 
  -7   3  16      503.84      455.64     43.90 o 
  -6   3  16    14162.89    14455.52    286.13 o 
  -5   3  16        4.69        6.83     16.14 o 
  -4   3  16     6840.64     6944.91    157.55 o 
  -3   3  16      482.79      475.46     34.93 o 
  -2   3  16       43.25       75.69     22.93 o 
  -1   3  16      485.64      441.65     33.10 o 
   0   3  16       13.19        3.77     14.20 o 
   1   3  16        0.78       38.05     19.32 o 
   2   3  16        0.80        6.56     15.51 o 
   3   3  16      236.71      276.82     34.20 o 
   4   3  16      482.56      484.74     37.04 o 
   5   3  16      894.49      867.44     54.22 o 
   6   3  16     3255.37     3211.76    154.55 o 
   7   3  16       10.93       -3.71     19.46 o 
   8   3  16     5939.62     6048.80    192.42 o 
   9   3  16      456.55      436.52     43.72 o 
  10   3  16      913.39      994.66     85.57 o 
  11   3  16       79.49      123.16     31.22 o 
 -15   4  16     2276.65     2541.84    412.48 o 
 -14   4  16       80.13       42.33     46.84 o 
 -13   4  16      862.86      921.23    103.81 o 
 -12   4  16       53.10       -6.29     40.57 o 
 -11   4  16       33.18       -5.79     36.24 o 
 -10   4  16       58.24       80.14     44.03 o 
  -9   4  16     1021.24     1073.84     83.92 o 
  -8   4  16      943.59     1026.46     64.13 o 
  -7   4  16       18.36       24.05     22.80 o 
  -6   4  16     1418.37     1380.46     70.41 o 
  -5   4  16        0.01      -15.85     15.85 o 
  -4   4  16       54.04       69.78     28.21 o 
  -3   4  16     6542.54     6317.20    148.38 o 
  -2   4  16       80.81       85.99     22.03 o 
  -1   4  16    11258.86    11176.92    321.59 o 
   0   4  16      625.24      621.12     43.31 o 
   1   4  16     1882.53     1831.83     72.40 o 
   2   4  16       20.06       41.10     18.83 o 
   3   4  16     4050.29     3844.66    119.71 o 
   4   4  16     1245.40     1384.36     72.84 o 
   5   4  16     5582.97     5276.64    141.22 o 
   6   4  16        9.77       24.73     19.32 o 
   7   4  16      668.09      659.77     48.18 o 
   8   4  16       22.51       54.44     22.85 o 
   9   4  16      640.90      712.71     52.36 o 
  10   4  16      343.38      372.97     50.46 o 
 -15   5  16      925.10     1012.80    114.30 o 
 -14   5  16        1.47       -2.19     42.14 o 
 -13   5  16     3466.81     3540.09    198.56 o 
 -12   5  16     1590.65     1535.26    154.68 o 
 -11   5  16      318.99      291.70     66.49 o 
 -10   5  16     3553.88     3483.88    186.15 o 
  -9   5  16     1514.96     1575.27     81.29 o 
  -8   5  16      136.55       73.47     29.42 o 
  -7   5  16       94.23       89.88     29.73 o 
  -6   5  16     6022.93     5599.95    234.98 o 
  -5   5  16       62.53       81.71     27.74 o 
  -4   5  16     1172.42     1070.41     53.33 o 
  -3   5  16     1389.39     1222.23     55.47 o 
  -2   5  16       24.79       21.10     17.07 o 
  -1   5  16      986.09      950.15     47.78 o 
   0   5  16     1323.25     1295.57     68.40 o 
   1   5  16     4081.40     4071.93    121.47 o 
   2   5  16     1584.57     1481.11     65.38 o 
   3   5  16     4363.43     4368.49    125.67 o 
   4   5  16       27.46       27.92     18.74 o 
   5   5  16      129.38      122.63     24.83 o 
   6   5  16      676.25      702.04     60.49 o 
   7   5  16       38.50       22.07     20.75 o 
   8   5  16     1688.16     1601.17     79.01 o 
   9   5  16      394.99      408.59     38.90 o 
  10   5  16     1121.53     1215.87     66.33 o 
 -14   6  16      118.23       73.17     71.31 o 
 -13   6  16       31.07       58.21     52.47 o 
 -12   6  16      434.02      545.04    129.45 o 
 -11   6  16       52.34       32.87     43.36 o 
 -10   6  16     1420.07     1354.41    117.91 o 
  -9   6  16       97.62      102.99     32.78 o 
  -8   6  16     7526.75     7821.28    281.53 o 
  -7   6  16      389.68      378.74     44.20 o 
  -6   6  16     3353.50     3482.22    122.11 o 
  -5   6  16      107.83      119.82     29.73 o 
  -4   6  16     1459.07     1405.68     77.27 o 
  -3   6  16      658.03      660.43     48.62 o 
  -2   6  16     4075.77     3985.80    143.63 o 
  -1   6  16      947.34      943.66     57.39 o 
   0   6  16     1545.89     1381.27     67.14 o 
   1   6  16      173.64      179.47     29.13 o 
   2   6  16      325.33      283.13     33.08 o 
   3   6  16      330.40      306.88     47.19 o 
   4   6  16     1730.69     1792.72     72.57 o 
   5   6  16      917.63      888.99     50.87 o 
   6   6  16     3024.99     3048.73    100.22 o 
   7   6  16      118.97       99.45     24.39 o 
   8   6  16      147.57      164.27     51.65 o 
   9   6  16       34.75       22.83     19.18 o 
 -13   7  16      512.78      484.30     88.06 o 
 -12   7  16        5.92       12.52     44.67 o 
 -11   7  16     1790.02     1736.37    140.40 o 
 -10   7  16       37.41       94.47     53.51 o 
  -9   7  16       64.81       47.71     31.76 o 
  -8   7  16      149.62      101.02     36.71 o 
  -7   7  16      116.80      133.07     34.67 o 
  -6   7  16      220.33      213.66     36.66 o 
  -5   7  16     2758.82     2741.09    104.86 o 
  -4   7  16      433.78      547.39     47.57 o 
  -3   7  16     2369.90     2329.78     92.48 o 
  -2   7  16      404.83      393.52     59.66 o 
  -1   7  16     1192.65     1154.43    103.87 o 
   0   7  16        3.55      -16.65     17.49 o 
   1   7  16     8357.90     8293.24    426.89 o 
   2   7  16      207.85      185.87     36.24 o 
   3   7  16     3766.20     3758.05    119.61 o 
   4   7  16       18.79       -2.32     17.60 o 
   5   7  16      171.14      139.61     26.51 o 
   6   7  16      317.99      383.59     35.56 o 
   7   7  16     1930.54     2204.59    173.42 o 
   8   7  16       86.20      117.20     26.06 o 
 -12   8  16      206.36      323.14     82.18 o 
 -11   8  16       26.78       37.90     51.13 o 
 -10   8  16      260.59      270.74     69.76 o 
  -9   8  16      411.94      425.40     50.61 o 
  -8   8  16     5808.22     6266.60    188.22 o 
  -7   8  16        7.45       -4.86     30.40 o 
  -6   8  16       28.57       69.83     27.80 o 
  -5   8  16     1694.21     1592.05     81.46 o 
  -4   8  16       74.90       48.27     26.02 o 
  -3   8  16      147.61      125.14     30.32 o 
  -2   8  16     1943.27     1845.94    147.05 o 
  -1   8  16     2745.94     2546.02    114.94 o 
   0   8  16      170.95      129.41     34.63 o 
   1   8  16      186.30      140.99     45.60 o 
   2   8  16      136.31      102.47     26.05 o 
   3   8  16      806.80      770.35     51.16 o 
   4   8  16      252.85      208.98     49.24 o 
   5   8  16      426.48      403.64     44.63 o 
   6   8  16      498.10      465.31     55.10 o 
   7   8  16      346.52      335.52     45.47 o 
   8   8  16       19.66       12.82     17.67 o 
 -11   9  16       38.99       82.44     56.23 o 
 -10   9  16     1670.53     1871.89    148.11 o 
  -9   9  16      191.52       66.14     40.41 o 
  -8   9  16        1.36      -26.09     26.09 o 
  -7   9  16      349.06      251.66     48.46 o 
  -6   9  16     2089.74     1900.94    183.80 o 
  -5   9  16      227.83      246.88     64.89 o 
  -4   9  16     5089.82     4780.82    154.33 o 
  -3   9  16      487.62      443.83     55.51 o 
  -2   9  16      843.65      649.93     63.49 o 
  -1   9  16       73.71       65.51     30.75 o 
   0   9  16       79.22       54.36     29.09 o 
   1   9  16     1838.56     1564.50     88.08 o 
   2   9  16      410.70      428.30     48.57 o 
   3   9  16      630.28      633.27     60.70 o 
   4   9  16      249.07      228.58     32.43 o 
   5   9  16      373.59      353.50     39.83 o 
   6   9  16      483.21      550.71     49.64 o 
 -10  10  16       87.09       95.80     58.52 o 
  -9  10  16        9.41       46.34     51.95 o 
  -8  10  16        0.21       51.04     36.54 o 
  -7  10  16        1.10      -27.62     27.62 o 
  -6  10  16       14.02       -9.52     30.17 o 
  -5  10  16      114.43      123.23     45.60 o 
  -4  10  16      184.57      212.68     49.11 o 
  -3  10  16     3177.77     2887.60    146.05 o 
  -2  10  16       80.34       38.01     30.74 o 
  -1  10  16     1479.51     1334.44     86.67 o 
   0  10  16      300.79      186.70     39.83 o 
   1  10  16      185.62      148.43     37.41 o 
   2  10  16      392.84      378.12     48.57 o 
   3  10  16      955.83      963.35     74.23 o 
   4  10  16       21.18       40.04     28.40 o 
   5  10  16     3311.68     3715.24    220.50 o 
  -8  11  16        1.90       -9.66     31.67 o 
  -7  11  16      302.40      327.31     53.91 o 
  -6  11  16     2217.29     2291.26    115.87 o 
  -5  11  16        1.94       -3.20     32.18 o 
  -4  11  16     1133.31     1105.40     92.13 o 
  -3  11  16       15.79       23.40     31.40 o 
  -2  11  16       29.86       16.79     31.59 o 
  -1  11  16       54.95       54.21     34.67 o 
   0  11  16      153.67      179.57     45.44 o 
   1  11  16     1068.91     1005.51     82.28 o 
   2  11  16        5.54       12.89     28.22 o 
   3  11  16       88.36       69.77     48.27 o 
  -4  12  16       20.33      -28.70     30.11 o 
  -3  12  16      185.56      229.05     54.15 o 
  -2  12  16      688.50      705.56     76.08 o 
  -1  12  16      885.43     1005.30    172.23 o 
 -15   0  17     2230.72     2139.18    219.40 o 
 -13   0  17        2.31      -41.69     41.69 o 
 -11   0  17      973.12      813.98    133.84 o 
  -9   0  17        7.71       17.55     48.27 o 
  -7   0  17     5749.06     6102.92    225.79 o 
  -5   0  17      273.98      297.50     46.24 o 
  -3   0  17     8030.81     8115.12    483.78 o 
  -1   0  17    12822.53    13150.68    389.52 o 
   1   0  17      139.20       99.28     30.57 o 
   3   0  17     1197.56     1149.67     94.34 o 
   5   0  17      630.62      517.79     65.82 o 
   7   0  17       25.38       24.13     32.91 o 
   9   0  17      787.35      813.98     85.57 o 
 -15   1  17      451.79      440.44     84.54 o 
 -14   1  17      280.17      196.07     62.70 o 
 -13   1  17      795.62      755.64     93.85 o 
 -12   1  17     3634.55     3569.75    377.37 o 
 -11   1  17      411.22      293.36    105.31 o 
 -10   1  17     3841.48     3676.92    190.80 o 
  -9   1  17      169.61      149.03     50.40 o 
  -8   1  17        2.39        0.58     24.17 o 
  -7   1  17      570.69      506.23     41.99 o 
  -6   1  17     2495.67     2514.26     83.97 o 
  -5   1  17     2655.19     2667.33     86.17 o 
  -4   1  17     2645.30     2718.62     85.94 o 
  -3   1  17      873.94     1015.80     49.43 o 
  -2   1  17       51.74       68.97     19.16 o 
  -1   1  17       94.40      133.19     22.68 o 
   0   1  17      909.00      900.28     46.88 o 
   1   1  17      816.20      810.44     44.65 o 
   2   1  17     3204.65     3158.83    106.39 o 
   3   1  17     4803.73     4793.00    162.81 o 
   4   1  17     1490.26     1532.08     78.06 o 
   5   1  17      952.83      990.56     62.70 o 
   6   1  17     1567.21     1670.36     83.60 o 
   7   1  17     1432.02     1432.51     76.69 o 
   8   1  17     5394.20     5292.29    419.06 o 
   9   1  17       41.11       33.24     25.56 o 
  10   1  17      859.50      846.63     64.26 o 
 -15   2  17      102.43       97.89     56.61 o 
 -14   2  17     1072.68     1167.11    116.08 o 
 -13   2  17       88.35       93.05     52.47 o 
 -12   2  17      418.37      484.73     80.63 o 
 -11   2  17        0.73      -25.18     32.47 o 
 -10   2  17     2551.37     2702.52    158.97 o 
  -9   2  17     1983.14     1969.07    173.33 o 
  -8   2  17     3022.66     2925.05    110.39 o 
  -7   2  17      963.99     1026.49     62.80 o 
  -6   2  17     3057.95     3206.93     98.48 o 
  -5   2  17      299.25      291.40     31.71 o 
  -4   2  17      724.15      691.57     43.15 o 
  -3   2  17     3995.71     3938.31    106.47 o 
  -2   2  17      153.92      175.67     25.75 o 
  -1   2  17     3822.98     3718.13    101.69 o 
   0   2  17       90.81       83.41     20.31 o 
   1   2  17      144.73      135.37     25.86 o 
   2   2  17      262.12      236.23     30.20 o 
   3   2  17     1100.22     1036.83     53.70 o 
   4   2  17     3614.69     3893.35    140.77 o 
   5   2  17       18.48        2.70     18.61 o 
   6   2  17     4832.06     4625.30    160.79 o 
   7   2  17       40.35       34.59     22.66 o 
   8   2  17       93.06      128.53     29.98 o 
   9   2  17        4.25       -0.76     22.14 o 
  10   2  17      846.51      883.49     63.26 o 
 -15   3  17        3.86       13.85     48.99 o 
 -14   3  17        5.85       -5.85     41.54 o 
 -13   3  17        3.28      -40.05     40.05 o 
 -12   3  17      110.09       61.43     51.20 o 
 -11   3  17       76.61       97.78     51.13 o 
 -10   3  17      168.39      121.47     53.51 o 
  -9   3  17       18.80       -6.97     39.36 o 
  -8   3  17       14.67       25.77     24.11 o 
  -7   3  17     1555.66     1619.75    101.02 o 
  -6   3  17      122.65       75.09     27.39 o 
  -5   3  17     8533.38     8795.09    212.02 o 
  -4   3  17        0.01        6.16     17.18 o 
  -3   3  17     2901.67     2946.67     89.78 o 
  -2   3  17       50.73       32.90     21.50 o 
  -1   3  17      817.80      796.93     43.93 o 
   0   3  17      455.49      511.03     40.52 o 
   1   3  17    10558.85     9736.03    331.56 o 
   2   3  17       79.03       41.34     20.84 o 
   3   3  17      900.45      935.03     51.59 o 
   4   3  17       53.55       26.44     19.15 o 
   5   3  17      339.06      416.73     41.19 o 
   6   3  17      177.48      164.25     29.85 o 
   7   3  17       32.14       20.73     20.59 o 
   8   3  17      210.43      252.24     36.12 o 
   9   3  17      932.70      995.90     75.69 o 
  10   3  17        6.97       39.81     26.33 o 
 -14   4  17     2424.98     2740.91    176.84 o 
 -13   4  17        3.61      -42.78     42.78 o 
 -12   4  17      189.07      190.94     66.92 o 
 -11   4  17     1041.95     1077.48    106.91 o 
 -10   4  17     1024.09     1036.09    101.61 o 
  -9   4  17       60.70       49.29     32.79 o 
  -8   4  17     9249.96     9657.51    246.87 o 
  -7   4  17      440.84      380.76     42.87 o 
  -6   4  17      155.66      157.03     33.32 o 
  -5   4  17      966.93      980.88     52.63 o 
  -4   4  17      290.30      281.69     31.95 o 
  -3   4  17       18.15       13.94     18.08 o 
  -2   4  17      438.91      454.44     35.94 o 
  -1   4  17     1552.84     1631.70     63.13 o 
   0   4  17     2299.33     2396.64     87.53 o 
   1   4  17      827.45      789.52     49.54 o 
   2   4  17     1730.03     1705.07     72.84 o 
   3   4  17       70.47       16.05     21.53 o 
   4   4  17     3568.03     3286.85    190.64 o 
   5   4  17       18.68       -5.77     18.36 o 
   6   4  17     5061.99     4948.86    155.88 o 
   7   4  17       33.85       46.09     27.41 o 
   8   4  17      178.06      183.65     39.49 o 
   9   4  17      158.20      184.36     69.11 o 
 -14   5  17      367.34      308.09     75.14 o 
 -13   5  17       28.47       64.42     51.13 o 
 -12   5  17      709.93      732.35    106.41 o 
 -11   5  17        3.75      -16.65     49.37 o 
 -10   5  17     2421.20     2408.32    155.12 o 
  -9   5  17      395.15      398.87     47.49 o 
  -8   5  17      106.87       68.12     37.37 o 
  -7   5  17      983.18      955.69     65.02 o 
  -6   5  17      221.37      273.53     40.31 o 
  -5   5  17     3091.44     3028.60    111.27 o 
  -4   5  17     1915.49     2012.11     87.31 o 
  -3   5  17      926.70      917.20     49.95 o 
  -2   5  17       42.32       37.40     19.81 o 
  -1   5  17       28.36        8.19     19.40 o 
   0   5  17      483.37      462.82     41.22 o 
   1   5  17     4705.39     4553.30    183.56 o 
   2   5  17     2658.67     2755.11     96.06 o 
   3   5  17      118.19      109.73     29.13 o 
   4   5  17        3.57       20.85     18.98 o 
   5   5  17       30.43       33.26     19.65 o 
   6   5  17      680.38      726.78    110.28 o 
   7   5  17       29.81       45.36     21.02 o 
   8   5  17     3006.25     2880.12    117.76 o 
   9   5  17      277.90      324.24     38.36 o 
 -13   6  17      654.81      721.12     99.25 o 
 -12   6  17      307.30      408.58     96.54 o 
 -11   6  17      187.23      197.25     63.79 o 
 -10   6  17      744.84      763.78     95.40 o 
  -9   6  17      954.49      866.54     66.06 o 
  -8   6  17       42.36       39.30     27.99 o 
  -7   6  17      894.95      980.38     93.10 o 
  -6   6  17       55.63       46.01     26.48 o 
  -5   6  17      408.33      346.19     41.81 o 
  -4   6  17     1569.32     1463.33     74.63 o 
  -3   6  17     8227.57     7989.36    210.57 o 
  -2   6  17      249.23      203.46     33.42 o 
  -1   6  17     6290.93     5876.55    222.31 o 
   0   6  17        6.38       17.18     20.90 o 
   1   6  17     2206.40     2105.58    141.12 o 
   2   6  17      983.74      985.97     57.14 o 
   3   6  17      886.05      881.01     87.75 o 
   4   6  17     1163.92     1118.02     58.50 o 
   5   6  17      172.14      146.96     27.37 o 
   6   6  17      386.95      399.33     37.64 o 
   7   6  17       97.41       57.77     24.50 o 
   8   6  17      186.47      222.27     33.86 o 
 -13   7  17      117.31       66.12     56.23 o 
 -12   7  17     2598.18     2450.20    169.10 o 
 -11   7  17     1316.78     1111.67    116.32 o 
 -10   7  17     2168.42     2085.80    153.38 o 
  -9   7  17       18.19       10.31     26.45 o 
  -8   7  17       29.77       12.73     27.71 o 
  -7   7  17      362.66      513.14     71.89 o 
  -6   7  17     1275.51     1291.39     85.25 o 
  -5   7  17        2.00      -20.69     20.69 o 
  -4   7  17      413.40      380.47     44.97 o 
  -3   7  17       34.22       15.36     23.81 o 
  -2   7  17       54.46       15.98     25.50 o 
  -1   7  17     1509.84     1388.24     82.90 o 
   0   7  17     1303.61     1156.76     63.87 o 
   1   7  17     1147.76     1115.97     62.39 o 
   2   7  17     1572.94     1592.85     73.61 o 
   3   7  17        1.32      -16.47     17.33 o 
   4   7  17     1348.42     1443.15     68.54 o 
   5   7  17      925.58      868.12     53.11 o 
   6   7  17     1787.31     1727.16     94.05 o 
   7   7  17       27.72       10.70     22.58 o 
 -12   8  17        6.45      105.43     59.71 o 
 -11   8  17        0.13        0.89     49.57 o 
 -10   8  17      245.87      159.55     60.45 o 
  -9   8  17      525.13      503.02     54.92 o 
  -8   8  17     1530.94     1626.29     88.51 o 
  -7   8  17      638.53      717.59     59.70 o 
  -6   8  17      650.22      616.10     55.07 o 
  -5   8  17      195.43      230.67     39.13 o 
  -4   8  17       24.23       33.32     26.42 o 
  -3   8  17     2557.04     2396.63    207.55 o 
  -2   8  17        5.60      -16.49     22.24 o 
  -1   8  17     2078.29     1964.59    123.82 o 
   0   8  17        3.72       -2.16     23.02 o 
   1   8  17       38.76       -4.19     22.19 o 
   2   8  17      575.19      539.07     45.63 o 
   3   8  17      827.36      868.30     99.28 o 
   4   8  17     1881.72     1849.09     80.37 o 
   5   8  17       80.35       72.83     25.61 o 
   6   8  17      888.17      980.75     59.17 o 
 -10   9  17      260.19      237.74     69.02 o 
  -9   9  17       55.79       76.66     34.81 o 
  -8   9  17      102.91       75.49     33.14 o 
  -7   9  17      285.76      172.12     39.69 o 
  -6   9  17      237.82      254.23     42.03 o 
  -5   9  17     3585.19     3443.75    129.28 o 
  -4   9  17        0.63       -5.26     27.86 o 
  -3   9  17     1536.72     1474.96     93.37 o 
  -2   9  17      216.12      198.94     42.08 o 
  -1   9  17      367.09      309.69     50.60 o 
   0   9  17       21.99       35.02     26.70 o 
   1   9  17     1277.96     1154.56    113.37 o 
   2   9  17      807.24      787.08     63.88 o 
   3   9  17     3058.08     3222.23    141.20 o 
   4   9  17      245.42      236.72     41.01 o 
   5   9  17      192.01      178.38     34.40 o 
  -9  10  17       30.13       46.98     51.66 o 
  -8  10  17      804.97      922.83     72.98 o 
  -7  10  17     1962.02     1825.75     98.10 o 
  -6  10  17     1476.82     1629.78     91.12 o 
  -5  10  17        0.66        7.27     29.70 o 
  -4  10  17      244.97      210.65     46.58 o 
  -3  10  17        8.00       20.50     30.22 o 
  -2  10  17      498.31      402.82     54.78 o 
  -1  10  17       23.91      -22.99     22.99 o 
   0  10  17       34.72        7.52     28.52 o 
   1  10  17      252.58      225.48     74.60 o 
   2  10  17      239.41      243.10     44.93 o 
   3  10  17      162.96      171.75     37.98 o 
   4  10  17     1517.24     1505.10    193.07 o 
  -6  11  17      715.91      723.52    118.48 o 
  -5  11  17      959.27      893.95     89.69 o 
  -4  11  17      163.82       73.74     53.75 o 
  -3  11  17     1125.83     1091.53     93.76 o 
  -2  11  17      590.90      489.51     67.11 o 
  -1  11  17      319.86      255.68     53.13 o 
   0  11  17      389.29      317.59     54.54 o 
   1  11  17     1613.77     1449.07    100.20 o 
 -14   0  18     2901.13     3179.15    265.48 o 
 -12   0  18       88.88       10.97     61.43 o 
 -10   0  18      428.01      366.40     98.73 o 
  -8   0  18     2296.15     2685.49    219.40 o 
  -6   0  18      333.80      345.97     53.24 o 
  -4   0  18     2334.20     2655.65    131.26 o 
  -2   0  18     3654.87     3650.88    153.58 o 
   0   0  18     3722.69     4044.33    163.65 o 
   2   0  18     2313.98     2400.27    147.00 o 
   4   0  18     8690.36     8071.83    348.85 o 
   6   0  18     1803.74     1917.58    129.45 o 
   8   0  18      389.41      581.42     74.60 o 
 -15   1  18      159.31      132.82     59.24 o 
 -14   1  18        8.01       12.86     44.91 o 
 -13   1  18      387.87      376.56    114.09 o 
 -12   1  18     1347.63     1303.04    117.91 o 
 -11   1  18     1650.11     1449.81    120.74 o 
 -10   1  18      411.22      398.11     71.31 o 
  -9   1  18     1049.59     1098.50    103.16 o 
  -8   1  18      401.83      415.25     49.92 o 
  -7   1  18     3712.21     3670.04    116.37 o 
  -6   1  18      126.40      163.22     30.81 o 
  -5   1  18     9099.57     9552.50    221.22 o 
  -4   1  18      463.24      444.16     39.82 o 
  -3   1  18     2902.38     2911.98    169.42 o 
  -2   1  18      584.06      642.77     43.75 o 
  -1   1  18      221.85      207.66     28.28 o 
   0   1  18      425.97      452.13     39.54 o 
   1   1  18      915.48      874.75     58.59 o 
   2   1  18     1917.01     1905.53     80.70 o 
   3   1  18       25.11        6.11     24.13 o 
   4   1  18      127.29      182.13     64.72 o 
   5   1  18      612.73      556.63     50.40 o 
   6   1  18      203.76      256.86     37.80 o 
   7   1  18      932.81      938.74     64.94 o 
   8   1  18      194.30      193.94     35.58 o 
   9   1  18     2638.31     2753.81    118.49 o 
 -14   2  18      883.06      854.56    106.26 o 
 -13   2  18        9.36      -16.74     44.03 o 
 -12   2  18      112.40       86.62     53.37 o 
 -11   2  18       29.95       33.36     43.72 o 
 -10   2  18      381.79      372.09     72.13 o 
  -9   2  18     4404.91     4201.26    207.11 o 
  -8   2  18        2.23        1.59     24.65 o 
  -7   2  18     1973.00     1924.62     88.68 o 
  -6   2  18      249.58      271.99     33.10 o 
  -5   2  18      121.38      176.73     27.81 o 
  -4   2  18        4.91       -3.10     18.16 o 
  -3   2  18     5620.73     5614.46    151.82 o 
  -2   2  18     3692.24     3620.36    103.24 o 
  -1   2  18     1341.07     1325.30     57.72 o 
   0   2  18      506.98      535.06     42.18 o 
   1   2  18      446.81      495.73     41.57 o 
   2   2  18       29.25       33.77     25.58 o 
   3   2  18      124.16      129.67     32.91 o 
   4   2  18     3780.01     3878.28    143.00 o 
   5   2  18      700.65      737.51     57.04 o 
   6   2  18      842.65      812.96     60.56 o 
   7   2  18      379.02      343.31     41.12 o 
   8   2  18      197.37      224.17     36.85 o 
   9   2  18      862.88      988.64    105.31 o 
 -14   3  18      285.76      387.74     80.27 o 
 -13   3  18      155.56      128.08     59.59 o 
 -12   3  18     4166.10     4031.83    214.03 o 
 -11   3  18      528.72      515.98     96.54 o 
 -10   3  18      429.97      563.40     82.99 o 
  -9   3  18       15.89      -33.75     39.49 o 
  -8   3  18       10.68      -21.94     21.94 o 
  -7   3  18        9.35      -18.92     21.55 o 
  -6   3  18       33.79       30.51     24.19 o 
  -5   3  18      169.53      193.89     31.51 o 
  -4   3  18     1435.36     1322.40     59.93 o 
  -3   3  18       32.22       29.88     20.18 o 
  -2   3  18       27.26       35.27     19.77 o 
  -1   3  18     1396.40     1494.99     62.12 o 
   0   3  18     7940.07     7505.29    200.95 o 
   1   3  18      376.90      413.75     38.79 o 
   2   3  18     7934.65     8076.82    279.63 o 
   3   3  18      387.51      451.37     47.50 o 
   4   3  18      519.87      580.13     48.97 o 
   5   3  18      702.05      706.00     73.32 o 
   6   3  18     1324.97     1384.15     77.42 o 
   7   3  18      631.98      599.32     51.66 o 
   8   3  18     1250.58     1318.46     76.41 o 
   9   3  18        6.43       25.53     27.43 o 
 -14   4  18      253.30      251.08     74.27 o 
 -13   4  18      194.28      196.55     63.10 o 
 -12   4  18       95.89       44.92     45.79 o 
 -11   4  18      101.27      102.24     55.79 o 
 -10   4  18      175.59      278.66     94.34 o 
  -9   4  18     3775.33     3880.11    199.35 o 
  -8   4  18      198.17      227.35     38.50 o 
  -7   4  18     6075.03     6238.20    181.46 o 
  -6   4  18      223.85      206.86     36.25 o 
  -5   4  18        5.15        1.41     20.17 o 
  -4   4  18      144.67      125.41     25.70 o 
  -3   4  18     2807.50     2747.85     88.26 o 
  -2   4  18      140.21      142.13     26.11 o 
  -1   4  18     6521.00     6433.01    172.31 o 
   0   4  18      261.68      217.62     38.32 o 
   1   4  18        0.51        6.14     19.27 o 
   2   4  18      170.24      225.88     32.69 o 
   3   4  18       66.67       23.84     21.35 o 
   4   4  18      273.29      292.22     34.25 o 
   5   4  18      522.31      538.40     47.59 o 
   6   4  18      462.42      491.62     44.49 o 
   7   4  18      304.39      304.54     39.43 o 
   8   4  18       34.52       33.41     24.56 o 
 -13   5  18        6.98       14.42     47.30 o 
 -12   5  18      692.28      740.83     96.88 o 
 -11   5  18     1027.52     1259.00    118.68 o 
 -10   5  18      811.19      903.64    101.61 o 
  -9   5  18      332.38      501.31     58.12 o 
  -8   5  18       65.54        4.07     24.90 o 
  -7   5  18      819.33      748.71    100.70 o 
  -6   5  18       23.98       10.53     26.21 o 
  -5   5  18     3956.56     4094.30    136.46 o 
  -4   5  18      722.04      680.07     53.99 o 
  -3   5  18      589.45      683.80     46.91 o 
  -2   5  18        2.98      -19.40     19.40 o 
  -1   5  18      328.06      362.05     39.11 o 
   0   5  18     1864.55     1821.22    138.71 o 
   1   5  18      248.14      235.78     33.23 o 
   2   5  18     2330.98     2116.58     85.39 o 
   3   5  18      789.87      795.57     51.63 o 
   4   5  18       85.28      116.85     26.90 o 
   5   5  18       34.82       35.55     23.07 o 
   6   5  18      951.44      915.86     60.10 o 
   7   5  18     2821.06     3087.03    163.42 o 
   8   5  18      411.33      455.78     46.83 o 
 -13   6  18      232.37      247.86     73.68 o 
 -12   6  18      516.09      559.97     90.67 o 
 -11   6  18        1.16       58.57     51.13 o 
 -10   6  18     1608.27     1893.26    196.37 o 
  -9   6  18       16.54        4.03     30.96 o 
  -8   6  18      379.78      400.73     50.28 o 
  -7   6  18     1553.04     1501.62    109.25 o 
  -6   6  18      550.97      519.54     57.32 o 
  -5   6  18      543.68      459.33     48.56 o 
  -4   6  18       75.31       19.01     31.98 o 
  -3   6  18      253.11      170.49     34.00 o 
  -2   6  18     4464.61     4607.38    154.86 o 
  -1   6  18      219.09      155.67     32.73 o 
   0   6  18      624.39      567.69     46.78 o 
   1   6  18      401.93      443.23     42.19 o 
   2   6  18       74.62       64.82     25.80 o 
   3   6  18      111.82      101.92     32.97 o 
   4   6  18     4521.18     4484.15    135.29 o 
   5   6  18       67.52       57.03     24.14 o 
   6   6  18     1640.82     1538.27     78.89 o 
   7   6  18      211.64      200.04     35.54 o 
 -12   7  18       10.48      -16.58     47.17 o 
 -11   7  18      891.16      865.17    106.91 o 
 -10   7  18      761.99      557.01     89.20 o 
  -9   7  18      644.69      801.53     72.31 o 
  -8   7  18      112.87      101.20     35.18 o 
  -7   7  18     1530.52     1471.09     81.43 o 
  -6   7  18       49.87       73.35     30.07 o 
  -5   7  18     5163.14     5139.48    213.44 o 
  -4   7  18      359.19      309.64     43.09 o 
  -3   7  18     1478.42     1495.74     90.77 o 
  -2   7  18      114.46       78.97     33.03 o 
  -1   7  18      193.98      219.77     42.14 o 
   0   7  18      111.87      176.39     33.33 o 
   1   7  18      914.08      872.15     57.43 o 
   2   7  18        3.99       13.16     22.65 o 
   3   7  18       45.95       40.19     24.12 o 
   4   7  18      100.92       55.45     25.09 o 
   5   7  18      255.69      281.05     37.88 o 
   6   7  18       38.58       25.88     24.41 o 
 -11   8  18      748.41      595.95     94.48 o 
 -10   8  18      232.16      205.13     69.02 o 
  -9   8  18       84.95       71.34     37.33 o 
  -8   8  18      438.46      567.04     58.42 o 
  -7   8  18     1675.59     1815.81    142.19 o 
  -6   8  18      335.86      307.48     44.63 o 
  -5   8  18      967.79      961.04     67.18 o 
  -4   8  18      113.54       68.15     38.24 o 
  -3   8  18       36.51       34.56     32.71 o 
  -2   8  18      672.62      618.27     61.16 o 
  -1   8  18     1144.37     1280.86    131.76 o 
   0   8  18     2118.75     2048.25    176.12 o 
   1   8  18      528.35      570.87     57.39 o 
   2   8  18      407.70      305.11     57.32 o 
   3   8  18      293.10      232.93     38.21 o 
   4   8  18     2274.43     2383.74    106.77 o 
   5   8  18      232.71      171.93     33.24 o 
  -9   9  18      716.26      759.29    101.54 o 
  -8   9  18       40.16       52.05     33.33 o 
  -7   9  18      688.86      674.48     61.62 o 
  -6   9  18       41.09       55.34     31.88 o 
  -5   9  18      350.70      332.26     87.69 o 
  -4   9  18      189.21      213.99     46.65 o 
  -3   9  18        2.66       14.02     27.50 o 
  -2   9  18        3.26       17.25     27.87 o 
  -1   9  18      315.43      344.81     49.68 o 
   0   9  18     1698.11     1644.94    206.72 o 
   1   9  18      283.98      312.40     61.43 o 
   2   9  18     2646.12     2518.09    235.86 o 
   3   9  18      510.83      455.62     54.32 o 
   4   9  18      255.27      256.49     43.88 o 
  -7  10  18     1045.40     1363.60    163.16 o 
  -6  10  18      182.25      104.48     46.83 o 
  -5  10  18       87.29       80.22     43.47 o 
  -4  10  18      366.80      406.04     62.93 o 
  -3  10  18     1393.68     1517.75    145.90 o 
  -2  10  18       11.12      -17.70     29.23 o 
  -1  10  18     1176.85     1327.58    212.82 o 
   0  10  18       25.94       32.09     53.75 o 
   1  10  18        5.49       -6.39     30.72 o 
   2  10  18        0.85       -2.19     70.21 o 
 -13   0  19      220.60      291.81    100.93 o 
 -11   0  19      478.79      502.43    114.09 o 
  -9   0  19     4544.54     4431.94    304.97 o 
  -7   0  19     2349.40     2674.02    139.12 o 
  -5   0  19      323.79      350.74     55.35 o 
  -3   0  19        2.65        0.63     26.33 o 
  -1   0  19      167.46      158.80    116.28 o 
   1   0  19      398.70      379.57     63.63 o 
   3   0  19     6070.50     5840.50    278.64 o 
   5   0  19     3685.34     3800.06    204.04 o 
   7   0  19     1758.06     1928.55    138.22 o 
 -14   1  19      464.28      324.61     75.59 o 
 -13   1  19        8.08      -24.13     43.11 o 
 -12   1  19      134.03      220.50     66.71 o 
 -11   1  19     1614.28     1558.68    136.03 o 
 -10   1  19      342.38      360.94     73.68 o 
  -9   1  19      223.25      172.23     57.40 o 
  -8   1  19       70.59       86.66     46.54 o 
  -7   1  19      134.33      117.83     35.84 o 
  -6   1  19     3470.84     3714.06    118.01 o 
  -5   1  19     1083.27     1041.80     60.49 o 
  -4   1  19     3056.51     2954.58    153.91 o 
  -3   1  19      893.36      843.63     51.89 o 
  -2   1  19       98.87       84.59     24.12 o 
  -1   1  19       85.00       35.03     21.63 o 
   0   1  19     4377.56     4487.37    141.10 o 
   1   1  19     1850.48     1955.88     84.87 o 
   2   1  19     5652.40     5613.65    191.48 o 
   3   1  19      252.11      261.39     44.98 o 
   4   1  19      105.06      145.21     40.59 o 
   5   1  19       43.04       44.91     28.52 o 
   6   1  19       34.21       32.09     24.68 o 
   7   1  19     1368.52     1435.89    105.31 o 
   8   1  19        0.19       30.26     31.81 o 
 -14   2  19      693.62      541.37     92.74 o 
 -13   2  19      808.35      734.78    154.68 o 
 -12   2  19      184.25      267.67     71.36 o 
 -11   2  19       83.06       31.89     46.23 o 
 -10   2  19      165.01      229.28     65.16 o 
  -9   2  19     2617.10     2640.35    162.36 o 
  -8   2  19     1231.68     1231.07     74.20 o 
  -7   2  19      951.79      973.92     65.82 o 
  -6   2  19       65.97      103.51     26.81 o 
  -5   2  19      185.18      224.50     31.15 o 
  -4   2  19      617.01      703.13     46.61 o 
  -3   2  19      971.72      970.76     52.10 o 
  -2   2  19     8584.46     8879.29    254.51 o 
  -1   2  19      385.55      396.70     34.51 o 
   0   2  19      801.88      896.96     54.64 o 
   1   2  19      260.04      198.49     31.70 o 
   2   2  19       54.96       34.63     23.68 o 
   3   2  19      148.60      218.66     37.80 o 
   4   2  19     1784.25     1883.03     92.47 o 
   5   2  19     1401.41     1550.80     84.03 o 
   6   2  19      323.17      298.56     42.14 o 
   7   2  19       20.45        3.84     24.25 o 
   8   2  19       94.76       95.91     32.47 o 
 -13   3  19     1648.66     1479.08    135.58 o 
 -12   3  19       61.62       64.47     49.37 o 
 -11   3  19     2873.38     2927.19    180.73 o 
 -10   3  19      983.63      953.81    105.19 o 
  -9   3  19      471.94      349.45     70.58 o 
  -8   3  19      131.18      109.75     33.64 o 
  -7   3  19     2623.40     2724.53    192.54 o 
  -6   3  19      219.73      162.79     34.97 o 
  -5   3  19     3026.69     3264.28    101.80 o 
  -4   3  19      837.04      861.65     51.67 o 
  -3   3  19      462.87      430.49     40.64 o 
  -2   3  19      159.19      176.51     34.79 o 
  -1   3  19       43.07       42.07     24.49 o 
   0   3  19        4.26       63.01     24.50 o 
   1   3  19      811.49      820.12     53.46 o 
   2   3  19      311.63      319.87     41.49 o 
   3   3  19     2765.48     2853.75    113.77 o 
   4   3  19        3.69       -9.27     19.86 o 
   5   3  19      546.11      500.62     50.08 o 
   6   3  19       71.14       76.33     28.39 o 
   7   3  19     4009.57     4311.95    330.20 o 
   8   3  19        5.68       22.74     23.91 o 
 -13   4  19      255.40      317.45     78.94 o 
 -12   4  19       99.27       20.43     55.95 o 
 -11   4  19       71.09       85.44     52.13 o 
 -10   4  19      494.07      480.85     80.67 o 
  -9   4  19      588.53      654.67    157.97 o 
  -8   4  19       14.27       23.06     26.83 o 
  -7   4  19     1669.88     1798.79    105.14 o 
  -6   4  19     1807.59     2009.65     96.90 o 
  -5   4  19        3.82      -12.16     25.02 o 
  -4   4  19     4928.51     4803.43    137.71 o 
  -3   4  19       10.43       11.47     19.21 o 
  -2   4  19     3174.56     3178.83    156.44 o 
  -1   4  19      387.65      359.18     40.73 o 
   0   4  19     4543.90     4513.35    210.66 o 
   1   4  19        3.68        0.30     18.95 o 
   2   4  19      980.52     1077.54     77.51 o 
   3   4  19      330.01      370.85     38.78 o 
   4   4  19     1426.16     1380.64     94.78 o 
   5   4  19      115.99       97.72     33.85 o 
   6   4  19      257.05      246.79     36.98 o 
   7   4  19       24.02       40.12     26.33 o 
 -12   5  19      742.17      673.52     98.43 o 
 -11   5  19     1406.43     1514.16    131.84 o 
 -10   5  19       51.74       42.78     49.65 o 
  -9   5  19      516.32      580.84     86.01 o 
  -8   5  19      298.46      247.89     43.53 o 
  -7   5  19      657.97      616.71     55.88 o 
  -6   5  19      613.59      691.36     58.26 o 
  -5   5  19     1409.89     1348.36     74.91 o 
  -4   5  19     1817.39     1947.95     88.48 o 
  -3   5  19       13.98       14.66     20.66 o 
  -2   5  19      335.41      309.65     39.55 o 
  -1   5  19       12.66        8.76     20.90 o 
   0   5  19     1633.36     1732.13    158.97 o 
   1   5  19      233.58      213.57     34.07 o 
   2   5  19     3158.04     3179.46    111.13 o 
   3   5  19      532.53      512.93     45.65 o 
   4   5  19      113.09       96.72     26.95 o 
   5   5  19      290.91      304.92     39.57 o 
   6   5  19       44.88       40.32     27.19 o 
   7   5  19     1060.40     1105.28     71.41 o 
 -12   6  19      169.13      148.22     64.03 o 
 -11   6  19      546.19      307.50     76.78 o 
 -10   6  19        0.10       22.75     47.79 o 
  -9   6  19     3166.57     3395.87    145.20 o 
  -8   6  19      597.94      637.81     59.71 o 
  -7   6  19     1596.06     1529.61     84.76 o 
  -6   6  19       26.78       34.07     26.33 o 
  -5   6  19      788.34      874.41     64.03 o 
  -4   6  19        8.95       -4.49     29.80 o 
  -3   6  19     1394.49     1425.00     97.99 o 
  -2   6  19      546.86      412.09     55.76 o 
  -1   6  19      397.73      349.28     40.40 o 
   0   6  19       25.19       11.48     21.63 o 
   1   6  19      818.60      762.00     54.30 o 
   2   6  19       39.82       48.55     24.81 o 
   3   6  19      727.55      698.99     52.03 o 
   4   6  19       55.43       43.83     25.13 o 
   5   6  19     3922.93     4514.19    166.58 o 
   6   6  19      121.69      136.75     37.30 o 
 -11   7  19       60.63       33.25     54.93 o 
 -10   7  19        7.67       31.95     50.92 o 
  -9   7  19      423.65      427.97     59.10 o 
  -8   7  19       25.69       30.71     30.05 o 
  -7   7  19      278.44      322.93     47.85 o 
  -6   7  19     1761.79     1689.96     89.54 o 
  -5   7  19       85.66       61.18     30.89 o 
  -4   7  19     1941.14     1930.49    117.85 o 
  -3   7  19      110.71       69.40     35.36 o 
  -2   7  19      114.52      134.44     40.61 o 
  -1   7  19      749.69      872.24     72.49 o 
   0   7  19     3472.04     3444.99    152.64 o 
   1   7  19       53.01       75.70     28.05 o 
   2   7  19     2053.36     2177.67    192.54 o 
   3   7  19      122.83      167.77     33.44 o 
   4   7  19      189.75      182.96     37.03 o 
   5   7  19      347.63      335.14     46.41 o 
  -9   8  19     2257.34     2391.75    312.65 o 
  -8   8  19      152.14      125.22     37.71 o 
  -7   8  19      856.20     1012.79     73.41 o 
  -6   8  19        3.43       39.41     30.08 o 
  -5   8  19      557.76      438.49     60.69 o 
  -4   8  19      897.12      896.62     76.57 o 
  -3   8  19       98.57       77.52     43.09 o 
  -2   8  19     1373.93     1433.62    139.33 o 
  -1   8  19       36.62       21.02     34.95 o 
   0   8  19      728.20      639.72     64.32 o 
   1   8  19       93.40       88.09     37.82 o 
   2   8  19       90.64      111.61     38.52 o 
   3   8  19      644.65      620.84     71.87 o 
   4   8  19        5.29       26.33     61.43 o 
  -7   9  19      174.59      135.81     38.00 o 
  -6   9  19      470.93      444.65     60.80 o 
  -5   9  19     1550.51     1578.62    104.49 o 
  -4   9  19      219.15      273.27     55.48 o 
  -3   9  19      876.93     1078.73     91.03 o 
  -2   9  19       35.34       38.61     44.98 o 
  -1   9  19        1.22       22.03     35.10 o 
   0   9  19      351.60      349.28     55.95 o 
   1   9  19      499.62      457.21     74.60 o 
   2   9  19      427.03      332.85    105.31 o 
  -3  10  19       14.78       -2.19     74.60 o 
 -12   0  20       51.97       -2.19     59.24 o 
 -10   0  20     1533.49     1790.33    193.07 o 
  -8   0  20      777.57      710.87    125.06 o 
  -6   0  20     3037.77     3307.23    159.54 o 
  -4   0  20     4699.96     4799.94    197.37 o 
  -2   0  20     5105.75     5331.34    314.84 o 
   0   0  20     1556.08     1621.04     99.10 o 
   2   0  20       93.62      142.61     50.46 o 
   4   0  20        3.93        4.39     37.30 o 
   6   0  20      940.19      991.70     98.73 o 
 -13   1  20     1878.95     1971.70    152.81 o 
 -12   1  20        2.80       36.41     45.75 o 
 -11   1  20     1668.67     1519.94    128.66 o 
 -10   1  20      332.11      342.21     72.87 o 
  -9   1  20      129.55       66.46     50.26 o 
  -8   1  20     1139.77     1101.96    106.20 o 
  -7   1  20      128.44      108.75     37.17 o 
  -6   1  20      280.88      319.91     40.41 o 
  -5   1  20       19.72       12.22     21.87 o 
  -4   1  20     3382.22     3601.95    187.79 o 
  -3   1  20       41.74       33.12     23.65 o 
  -2   1  20      125.09      122.87     27.82 o 
  -1   1  20     1341.74     1305.33     87.72 o 
   0   1  20      420.78      463.48     44.60 o 
   1   1  20     2669.44     2686.78    121.72 o 
   2   1  20      120.86      166.75     52.66 o 
   3   1  20     2235.12     2279.87    107.75 o 
   4   1  20       72.06       70.74     34.01 o 
   5   1  20      469.31      447.28     49.35 o 
   6   1  20        8.33       -8.78     38.40 o 
   7   1  20     1222.60     1162.54     76.50 o 
 -13   2  20     1308.44     1124.13    144.81 o 
 -12   2  20        0.07       50.20     51.13 o 
 -11   2  20      366.50      325.57     74.27 o 
 -10   2  20        2.96       19.52     44.91 o 
  -9   2  20     1182.76     1176.14    112.47 o 
  -8   2  20     2251.56     2284.83    113.56 o 
  -7   2  20      457.92      398.95     52.59 o 
  -6   2  20      174.98      155.36     30.58 o 
  -5   2  20       37.37       10.15     20.74 o 
  -4   2  20      342.72      267.80     33.61 o 
  -3   2  20      188.12      197.27     49.60 o 
  -2   2  20     3571.82     3778.74    158.69 o 
  -1   2  20     1452.31     1445.28     71.53 o 
   0   2  20      251.55      252.55     37.75 o 
   1   2  20       30.70        4.75     22.35 o 
   2   2  20      272.29      286.62     57.04 o 
   3   2  20     1090.78     1093.69     72.47 o 
   4   2  20        6.09        1.98     28.52 o 
   5   2  20     5013.53     4914.97    178.78 o 
   6   2  20       86.23       76.36     31.78 o 
   7   2  20       22.11       41.20     27.41 o 
 -12   3  20       43.03       24.24     50.40 o 
 -11   3  20      414.31      471.25     84.29 o 
 -10   3  20      113.80       74.38     69.11 o 
  -9   3  20      283.36      251.88     65.85 o 
  -8   3  20      129.14      106.92     33.40 o 
  -7   3  20       70.38       42.77     27.88 o 
  -6   3  20     4114.48     4397.23    256.19 o 
  -5   3  20      161.27      175.50     32.04 o 
  -4   3  20     4568.08     4758.75    134.26 o 
  -3   3  20        5.92      -19.58     19.58 o 
  -2   3  20      192.47      154.65     31.90 o 
  -1   3  20      355.57      351.58     40.85 o 
   0   3  20     2199.34     2300.09    175.66 o 
   1   3  20      728.91      695.15     69.67 o 
   2   3  20      461.30      449.31     55.42 o 
   3   3  20      136.91      153.76     33.76 o 
   4   3  20      285.80      241.53     40.57 o 
   5   3  20      287.67      198.61     38.46 o 
   6   3  20      258.56      343.62     46.39 o 
 -12   4  20       43.74       -8.95     46.67 o 
 -11   4  20       34.78       59.76     54.93 o 
 -10   4  20       64.80       51.56     51.20 o 
  -9   4  20     2201.92     1914.74    143.50 o 
  -8   4  20      185.50      214.59     42.03 o 
  -7   4  20      601.54      602.51     71.32 o 
  -6   4  20      274.02      226.24     40.35 o 
  -5   4  20        7.33       -7.55     21.60 o 
  -4   4  20      352.88      339.75     37.66 o 
  -3   4  20     1851.95     1837.61     75.55 o 
  -2   4  20      384.21      424.89     44.69 o 
  -1   4  20      506.57      490.55     46.41 o 
   0   4  20     1007.18     1059.17     63.75 o 
   1   4  20      457.21      524.61     46.88 o 
   2   4  20       22.49      -15.20     20.81 o 
   3   4  20     5268.29     5041.09    193.22 o 
   4   4  20        4.05      -10.96     23.23 o 
   5   4  20     1529.00     1562.27     89.96 o 
   6   4  20       67.09       64.41     29.51 o 
 -11   5  20     2211.39     2515.53    173.74 o 
 -10   5  20      243.47      195.27     65.59 o 
  -9   5  20       51.96       30.68     48.99 o 
  -8   5  20       19.17       33.09     29.81 o 
  -7   5  20        4.77        6.06     27.16 o 
  -6   5  20     2296.87     2130.32    116.86 o 
  -5   5  20        4.77       21.52     25.11 o 
  -4   5  20     1189.29     1269.01    153.91 o 
  -3   5  20      314.47      304.36     47.85 o 
  -2   5  20       11.17       50.66     25.58 o 
  -1   5  20       28.73       12.06     23.05 o 
   0   5  20     1492.72     1613.35     90.57 o 
   1   5  20     3201.15     3386.05    118.63 o 
   2   5  20      328.52      272.56     39.59 o 
   3   5  20      631.00      674.45     52.04 o 
   4   5  20      202.93      139.29     53.75 o 
   5   5  20       23.37        5.94     25.83 o 
 -10   6  20      176.90      249.47     85.57 o 
  -9   6  20       70.56       86.66     59.24 o 
  -8   6  20     2642.81     2964.65    166.09 o 
  -7   6  20       26.50       23.78     28.59 o 
  -6   6  20       29.11       58.90     31.62 o 
  -5   6  20      180.13      134.74     36.04 o 
  -4   6  20      302.77      369.96    103.75 o 
  -3   6  20        0.46        6.77     27.17 o 
  -2   6  20     6691.06     6843.38    445.82 o 
  -1   6  20      842.65      961.55     63.44 o 
   0   6  20      245.13      247.51     39.03 o 
   1   6  20       15.16       -0.54     21.80 o 
   2   6  20       28.90       10.28     27.25 o 
   3   6  20       72.42       79.11     30.67 o 
   4   6  20        7.87       25.01     25.56 o 
  -9   7  20      221.55      392.28     79.89 o 
  -8   7  20        2.88       14.21     28.52 o 
  -7   7  20        3.48      -17.39     26.19 o 
  -6   7  20      191.29      196.01     41.63 o 
  -5   7  20       64.10       39.66     31.49 o 
  -4   7  20        4.61       32.07     34.80 o 
  -3   7  20      205.29      130.54     40.93 o 
  -2   7  20      149.82      186.44     45.12 o 
  -1   7  20     1506.94     1467.77     93.37 o 
   0   7  20       92.83       56.09     35.51 o 
   1   7  20     1789.03     2008.01    137.45 o 
   2   7  20       19.61       -3.79     23.29 o 
   3   7  20     1199.83     1208.54    104.55 o 
  -8   8  20     1623.29     1878.09    221.60 o 
  -7   8  20     1093.15      954.66    108.38 o 
  -6   8  20      870.20      957.99     86.18 o 
  -5   8  20      238.68      167.48     47.48 o 
  -4   8  20      518.52      407.01    128.35 o 
  -3   8  20      340.05      310.88     58.99 o 
  -2   8  20     1709.45     1558.84    108.37 o 
  -1   8  20       26.41       38.85     34.67 o 
   0   8  20      329.43      345.62     56.14 o 
   1   8  20      118.29      155.82     42.97 o 
   2   8  20      222.33      136.03     92.15 o 
  -4   9  20     2539.80     2735.38    152.60 o 
  -3   9  20      156.67      184.84     51.12 o 
  -2   9  20       16.93       45.08     37.30 o 
 -11   0  21        2.26       50.46     63.63 o 
  -9   0  21        3.90       -2.19     63.63 o 
  -7   0  21       21.42       32.50     38.52 o 
  -5   0  21       52.33       90.88     39.54 o 
  -3   0  21     3349.63     3286.52    164.55 o 
  -1   0  21     2241.50     2280.69    124.26 o 
   1   0  21      529.81      552.90     81.18 o 
   3   0  21     3208.35     3108.94    190.88 o 
   5   0  21      777.64     1035.58    103.12 o 
 -12   1  21     2345.43     2378.33    167.55 o 
 -11   1  21      189.51      131.50     66.92 o 
 -10   1  21      448.07      550.50     89.12 o 
  -9   1  21       24.79      -35.02     38.41 o 
  -8   1  21      244.29      196.07     61.15 o 
  -7   1  21      223.40      207.19     44.08 o 
  -6   1  21     4750.81     5455.71    219.14 o 
  -5   1  21      533.08      488.27     46.93 o 
  -4   1  21      741.86      808.44     54.89 o 
  -3   1  21       59.05       29.69     24.17 o 
  -2   1  21      239.06      281.15     36.27 o 
  -1   1  21      734.25      743.08     56.48 o 
   0   1  21       11.49       29.93     26.56 o 
   1   1  21     2061.16     2382.28    115.51 o 
   2   1  21      167.61      218.09     48.27 o 
   3   1  21      154.62      154.81     38.69 o 
   4   1  21        9.08      -22.02     22.46 o 
   5   1  21       24.48       36.92     27.12 o 
 -12   2  21       37.19       33.05     50.26 o 
 -11   2  21       21.28       59.36     54.23 o 
 -10   2  21     1600.72     1666.17    138.05 o 
  -9   2  21       11.27       -2.19     44.03 o 
  -8   2  21     2451.98     2695.32    168.32 o 
  -7   2  21      108.36      105.87     35.90 o 
  -6   2  21      101.63      165.58     40.81 o 
  -5   2  21      335.28      330.05     41.36 o 
  -4   2  21        2.81      -11.54     20.55 o 
  -3   2  21      927.02      986.33     81.39 o 
  -2   2  21     1109.92     1321.99     75.92 o 
  -1   2  21     2350.34     2383.00    113.70 o 
   0   2  21       42.55       14.53     24.29 o 
   1   2  21      323.43      248.68     44.19 o 
   2   2  21      508.66      468.60    106.41 o 
   3   2  21      381.68      398.75    133.84 o 
   4   2  21     1355.43     1597.87     91.18 o 
   5   2  21     1567.38     1569.65    108.60 o 
 -11   3  21      939.95      902.47    136.03 o 
 -10   3  21      561.06      554.49     88.06 o 
  -9   3  21       54.27       62.30     52.13 o 
  -8   3  21      307.52      226.31     52.67 o 
  -7   3  21      127.66       71.24     32.85 o 
  -6   3  21      253.70      330.61     45.74 o 
  -5   3  21     1524.91     1614.81     85.66 o 
  -4   3  21      354.22      340.58     49.85 o 
  -3   3  21      306.21      259.38     35.49 o 
  -2   3  21      641.43      697.36     57.86 o 
  -1   3  21     1405.30     1398.92     74.20 o 
   0   3  21       75.45       72.18     30.02 o 
   1   3  21     2900.60     2899.38    107.67 o 
   2   3  21       32.72       73.76     32.14 o 
   3   3  21     1747.01     1762.15    163.46 o 
   4   3  21        0.72        9.21     25.56 o 
   5   3  21        1.79      -16.46     29.62 o 
 -11   4  21      154.35       99.76     58.16 o 
 -10   4  21     2080.27     1738.51    189.78 o 
  -9   4  21        0.30       -3.61     50.40 o 
  -8   4  21     1742.81     1892.99    107.10 o 
  -7   4  21      103.56       89.26     35.72 o 
  -6   4  21      411.08      409.66     50.24 o 
  -5   4  21        2.68      -18.30     29.24 o 
  -4   4  21     1138.89     1179.26     73.43 o 
  -3   4  21      451.94      460.98     52.89 o 
  -2   4  21      230.16      287.15     54.71 o 
  -1   4  21       82.88       56.26     27.49 o 
   0   4  21      318.70      321.13     42.13 o 
   1   4  21        4.72        0.84     22.36 o 
   2   4  21      172.07      141.88     34.70 o 
   3   4  21       99.92      131.73     50.46 o 
   4   4  21     1053.39     1039.53     76.41 o 
 -10   5  21     1325.98     1187.48    156.87 o 
  -9   5  21        7.12        5.87     49.55 o 
  -8   5  21      785.58      922.61     82.49 o 
  -7   5  21        2.52       -8.60     37.37 o 
  -6   5  21      382.93      409.24     50.00 o 
  -5   5  21     1590.51     1598.56     86.02 o 
  -4   5  21     1827.40     2044.85    113.00 o 
  -3   5  21      329.74      372.48     54.88 o 
  -2   5  21       26.77       37.91     25.99 o 
  -1   5  21      346.08      272.43     40.96 o 
   0   5  21      269.86      302.86     62.68 o 
   1   5  21     3560.82     3675.67    149.09 o 
   2   5  21        0.55      -17.42     24.20 o 
   3   5  21      375.27      365.39     49.90 o 
  -9   6  21       28.52       19.88     52.68 o 
  -8   6  21       24.85       30.54     34.72 o 
  -7   6  21       51.36       30.92     30.04 o 
  -6   6  21       33.58       84.32     33.91 o 
  -5   6  21      640.00      673.80     89.00 o 
  -4   6  21       89.61       56.15     34.87 o 
  -3   6  21     1647.25     1623.16    131.77 o 
  -2   6  21       29.90       10.02     29.80 o 
  -1   6  21     3231.32     3256.70    128.92 o 
   0   6  21       10.16       53.61     27.49 o 
   1   6  21        9.61       22.09     25.64 o 
   2   6  21       58.10       20.81     26.65 o 
   3   6  21      129.81       61.43     70.21 o 
  -7   7  21        1.12        5.53     34.52 o 
  -6   7  21     1283.30     1297.85     82.48 o 
  -5   7  21       37.14       54.97     38.43 o 
  -4   7  21      567.77      556.01     72.64 o 
  -3   7  21       11.76        0.48     30.97 o 
  -2   7  21        0.84        2.34     31.88 o 
  -1   7  21       14.55       12.99     31.59 o 
   0   7  21      123.97      143.74     43.17 o 
   1   7  21        2.92        0.44     23.32 o 
  -3   8  21     1198.12     1134.31    173.33 o 
 -10   0  22     1386.02     1217.69    175.52 o 
  -8   0  22     3675.48     3297.62    269.87 o 
  -6   0  22      128.91      146.23     50.33 o 
  -4   0  22       69.39       26.10     37.42 o 
  -2   0  22      806.36      842.01     78.99 o 
   0   0  22      373.54      484.88     76.79 o 
   2   0  22      373.70      351.04     72.40 o 
   4   0  22     4720.20     4989.22    263.28 o 
 -10   1  22      868.61      737.57    114.09 o 
  -9   1  22        0.99       -0.83     47.15 o 
  -8   1  22      489.50      500.85     83.60 o 
  -7   1  22     2013.26     2278.03    147.02 o 
  -6   1  22        0.50       -6.14     24.58 o 
  -5   1  22     1937.51     2043.48     89.09 o 
  -4   1  22      780.24      900.76     59.94 o 
  -3   1  22      546.47      633.00     51.00 o 
  -2   1  22       92.12      107.24     32.59 o 
  -1   1  22      802.93      788.13     60.34 o 
   0   1  22      947.62     1087.88     80.63 o 
   1   1  22     1706.00     1816.21    101.54 o 
   2   1  22      448.66      600.53     61.15 o 
   3   1  22      318.92      313.25     48.85 o 
   4   1  22        6.47        3.48     34.01 o 
 -10   2  22      206.88      170.41     63.38 o 
  -9   2  22      963.44     1025.49    110.92 o 
  -8   2  22      650.87      712.87     93.77 o 
  -7   2  22      794.18      856.24     74.43 o 
  -6   2  22       25.94       34.33     44.66 o 
  -5   2  22      826.91      793.04     57.15 o 
  -4   2  22      101.94      117.66     32.26 o 
  -3   2  22      716.97      815.60     56.95 o 
  -2   2  22      436.83      468.90     50.83 o 
  -1   2  22     3191.65     3323.24    127.95 o 
   0   2  22       63.32       73.73     43.88 o 
   1   2  22      189.83      107.74     36.43 o 
   2   2  22      544.82      599.01     61.15 o 
   3   2  22       17.73       -4.12     24.73 o 
 -10   3  22      551.90      726.32     99.25 o 
  -9   3  22       41.51       -7.55     46.84 o 
  -8   3  22      141.10      195.90     63.19 o 
  -7   3  22       17.95        9.38     30.94 o 
  -6   3  22     1999.90     2180.92    169.42 o 
  -5   3  22       68.26       96.79     34.33 o 
  -4   3  22       32.45       25.67     25.23 o 
  -3   3  22       48.64       53.07     29.51 o 
  -2   3  22       23.97       16.60     28.18 o 
  -1   3  22        0.37        9.50     23.98 o 
   0   3  22     1683.05     1795.77     90.67 o 
   1   3  22       15.11       29.53     28.67 o 
   2   3  22     2162.70     2460.53    175.52 o 
   3   3  22        3.27       10.18     27.80 o 
  -9   4  22     1496.03     1449.96    131.62 o 
  -8   4  22      258.22      199.41     50.74 o 
  -7   4  22      576.21      587.72    103.16 o 
  -6   4  22      179.98      179.33     39.97 o 
  -5   4  22      262.13      242.93     45.20 o 
  -4   4  22        0.31       -5.27     30.60 o 
  -3   4  22     5230.15     5402.25    167.68 o 
  -2   4  22      272.88      231.84     40.44 o 
  -1   4  22      477.54      551.66    107.27 o 
   0   4  22      149.01      201.99     38.31 o 
   1   4  22      583.13      685.91     58.48 o 
   2   4  22      221.30      216.62     44.03 o 
  -8   5  22       11.39       42.29     36.86 o 
  -7   5  22      222.98      174.83     44.02 o 
  -6   5  22     1000.08     1020.60     73.38 o 
  -5   5  22     1274.92     1246.48     93.85 o 
  -4   5  22      191.61      150.56     46.96 o 
  -3   5  22      405.68      465.49     62.14 o 
  -2   5  22        6.08      -19.65     25.39 o 
  -1   5  22      200.34      223.43     42.33 o 
   0   5  22       55.15       82.34     30.76 o 
   1   5  22      591.10      571.75     55.57 o 
  -6   6  22       49.07       69.82     39.69 o 
  -5   6  22       14.32      -17.50     31.22 o 
  -4   6  22        2.28        5.62     31.76 o 
  -3   6  22       26.02       30.72     35.32 o 
  -2   6  22        7.76        1.00     34.09 o 
  -1   6  22      240.22      248.07     53.48 o 
   0   6  22      121.45      159.46     41.01 o 
  -9   0  23      941.93     1075.07    162.36 o 
  -7   0  23     1774.09     2130.40    215.01 o 
  -5   0  23       12.65        2.80     36.43 o 
  -3   0  23     3860.92     4198.60    702.09 o 
  -1   0  23        2.88       -4.39     39.49 o 
   1   0  23      618.16      737.19     98.73 o 
  -9   1  23       71.53       47.10     49.35 o 
  -8   1  23       36.11       12.83     45.75 o 
  -7   1  23      847.30      904.65    106.20 o 
  -6   1  23      142.02      104.04     41.12 o 
  -5   1  23      364.44      376.70     45.00 o 
  -4   1  23      566.34      537.29     49.96 o 
  -3   1  23      210.46      210.49     37.52 o 
  -2   1  23      554.94      569.25     56.50 o 
  -1   1  23        9.04       44.24     33.11 o 
   0   1  23     1361.56     1538.93     97.59 o 
   1   1  23      234.59      232.32     77.89 o 
   2   1  23     2094.41     2396.49    122.53 o 
  -8   2  23        4.03      -22.24     45.28 o 
  -7   2  23      218.48      249.01     50.66 o 
  -6   2  23      121.31      134.69     43.34 o 
  -5   2  23       71.74       43.53     34.06 o 
  -4   2  23      370.88      372.38     45.39 o 
  -3   2  23      288.90      267.85     45.17 o 
  -2   2  23     1462.54     1661.35     91.24 o 
  -1   2  23      836.71      887.29     67.70 o 
   0   2  23      662.07      757.61     72.13 o 
   1   2  23      201.53      200.52     45.28 o 
  -8   3  23      335.77      291.62     75.69 o 
  -7   3  23     1710.09     2050.56    168.90 o 
  -6   3  23      439.61      378.47     56.34 o 
  -5   3  23     3052.34     3154.08    221.12 o 
  -4   3  23       74.17       67.91     33.25 o 
  -3   3  23       72.65       85.55     35.18 o 
  -2   3  23      317.94      371.27     48.52 o 
  -1   3  23      119.40       57.27     32.92 o 
   0   3  23      549.36      440.81     58.16 o 
   1   3  23       45.17       62.43     37.30 o 
  -6   4  23       45.87       85.32     37.81 o 
  -5   4  23        6.81       16.63     33.41 o 
  -4   4  23      534.83      571.21     88.86 o 
  -3   4  23      317.90      327.83     49.93 o 
  -2   4  23     1322.02     1479.77     87.49 o 
  -1   4  23       73.41       35.99     44.78 o 
  -4   0  24     2266.82     2343.12    270.96 o 
  -2   0  24     2571.46     3089.19    206.24 o 
  -5   1  24      800.38     1012.11     68.38 o 
  -4   1  24      129.92      173.45     38.56 o 
  -3   1  24      249.69      243.63     45.75 o 
  -2   1  24        1.02       13.78     75.69 o 
                                                 
